# Supplementary material for: Association of genetically determined chronotype with circulating testosterone: a Mendelian randomization study
Source: Front Endocrinol (Lausanne). 2024 Apr 26;15:1264410. doi: 10.3389/fendo.2024.1264410 (PMC11085261; doi:10.3389/fendo.2024.1264410)
Supplement: Supplementary file 1 [file DataSheet_1.xlsx]

## Sheet: Table_S1
Supplementary Table 1. 161 Chronotype-related variants defined using genome-wide association study data from the UK Biobank
chr_name	chr_position	SNP	reference_allele	effect_allele	effect_allele_frequency	effect_weight	effect_weight_se	p-value	samplesize.exposure
1	7884525	rs61773390	G	T	0.195349	-0.0256729	0.00256295	1.29987e-23	413343
1	15966713	rs17448682	C	T	0.232109	-0.0164854	0.00241021	7.89951e-12	413343
1	21199764	rs10737452	C	T	0.624486	0.014352	0.00209801	7.89951e-12	413343
1	62579891	rs12140153	G	T	0.093978	0.0269965	0.00357405	4.19952e-14	413343
1	77775233	rs7547493	A	G	0.177307	-0.0281137	0.00265737	3.69999e-26	413343
1	79387676	rs6658041	G	A	0.599474	-0.0120027	0.00207692	7.49998e-09	413343
1	79867495	rs56372114	C	T	0.384232	0.0121296	0.0020884	6.29999e-09	413343
1	91191582	rs72720396	A	G	0.229643	-0.0206181	0.00241443	1.29987e-17	413343
1	96621739	rs4949980	A	G	0.066883	-0.0229312	0.00410535	2.30001e-08	413343
1	110086451	rs17575798	G	A	0.193371	0.0160596	0.00256837	4e-10	413343
1	150327106	rs11587758	G	A	0.396163	-0.0187958	0.00207298	1.20005e-19	413343
1	179327958	rs12117333	G	A	0.077242	0.0240933	0.00380244	2.39999e-10	413343
1	182573227	rs509476	T	C	0.970151	0.0878165	0.00598009	8.10028e-49	413343
1	196324527	rs111761918	G	A	0.068055	0.0220452	0.00403864	4.79999e-08	413343
2	4651923	rs13011556	C	G	0.239067	-0.0168735	0.00239296	1.80011e-12	413343
2	23959131	rs2712056	C	T	0.185573	-0.0157302	0.00261566	1.79999e-09	413343
2	36700580	rs848552	C	G	0.527723	-0.0123111	0.0020344	1.40001e-09	413343
2	44731590	rs2850298	A	G	0.698902	-0.0186925	0.00221403	3.10027e-17	413343
2	48986474	rs12713014	A	G	0.058725	0.0262121	0.00436185	1.89998e-09	413343
2	50260406	rs116131939	C	T	0.083611	-0.0228637	0.00372053	8e-10	413343
2	59429807	rs10175975	C	T	0.181726	-0.0183756	0.00265358	4.40048e-12	413343
2	60495038	rs4671379	T	C	0.58559	-0.0123818	0.00206477	2e-09	413343
2	61680993	rs812925	C	G	0.351718	-0.0151176	0.00212493	1.10002e-12	413343
2	70488470	rs2706762	C	T	0.149575	0.0180336	0.00284507	2.30001e-10	413343
2	76341929	rs6718119	A	G	0.376746	-0.0119862	0.00209794	1.09999e-08	413343
2	77305160	rs7586062	G	C	0.471841	0.0180322	0.00204753	1.29987e-18	413343
2	144232491	rs28380327	A	T	0.369986	0.0154008	0.00210437	2.49977e-13	413343
2	161894663	rs197273	A	G	0.529834	0.0120956	0.00204052	3.09999e-09	413343
2	186189829	rs62198772	T	A	0.410702	0.0118177	0.00207674	1.29999e-08	413343
2	198944654	rs4549082	T	C	0.484139	-0.0153086	0.00203567	5.50047e-14	413343
2	206908054	rs138964083	C	T	0.058599	-0.0256922	0.0043341	3.09999e-09	413343
2	239311369	rs57435966	C	T	0.08629	0.0410747	0.00362263	8.49963e-30	413343
2	239353793	rs114870822	G	A	0.012965	-0.0493504	0.00902627	4.60002e-08	413343
2	240266397	rs62182115	C	T	0.341565	0.0132852	0.00214181	5.49997e-10	413343
3	2550093	rs17786957	G	C	0.16512	0.0163112	0.00274705	2.90001e-09	413343
3	8817423	rs149611468	T	C	0.011957	0.0585049	0.00954645	8.9e-10	413343
3	14394752	rs6442446	A	G	0.708837	0.0130204	0.00225053	7.19996e-09	413343
3	24935790	rs13059636	A	G	0.469784	-0.0133959	0.00204675	6.00067e-11	413343
3	36859494	rs114848860	A	T	0.024346	-0.041456	0.00662279	3.89996e-10	413343
3	47586100	rs112555644	C	T	0.067556	-0.0285588	0.00421866	1.29987e-11	413343
3	50571585	rs7652260	C	G	0.161797	0.016002	0.00277482	8.10009e-09	413343
3	63564385	rs13316611	G	T	0.255868	-0.0135195	0.00233302	6.80002e-09	413343
3	77215327	rs66710942	C	T	0.592333	-0.0133068	0.0020796	1.6e-10	413343
3	113891549	rs1800828	C	G	0.253098	0.0131149	0.00233756	2e-08	413343
3	123158946	rs11714441	C	T	0.400637	0.0117967	0.00207554	1.29999e-08	413343
3	138130484	rs7626349	T	C	0.705763	-0.0125384	0.00223179	1.89998e-08	413343
3	157805411	rs6441169	G	A	0.856023	-0.016178	0.00289542	2.30001e-08	413343
3	160755062	rs9831488	A	G	0.353395	-0.0138691	0.0021483	1.09999e-10	413343
3	172339648	rs34244172	C	T	0.292264	0.0124769	0.00224924	2.90001e-08	413343
3	182257586	rs4484214	A	G	0.314742	0.0136358	0.00219015	4.79999e-10	413343
3	185998884	rs2239626	T	C	0.305676	-0.0139103	0.0022141	3.29997e-10	413343
4	83284422	rs1135946	T	C	0.232423	0.0172702	0.00240488	6.89922e-13	413343
4	137053959	rs4241964	T	G	0.475791	-0.015226	0.00204725	1e-13	413343
5	19071940	rs10461917	T	C	0.689585	0.0123205	0.00220996	2.5e-08	413343
5	35220404	rs10058356	C	T	0.697815	0.013099	0.00222077	3.69999e-09	413343
5	63842133	rs9291813	T	C	0.760663	-0.0133858	0.00238253	1.89998e-08	413343
5	87603572	rs147762489	C	T	0.249106	0.0162874	0.00236044	5.19996e-12	413343
5	88157552	rs4518438	T	C	0.510399	-0.015264	0.0020348	6.29941e-14	413343
5	104042643	rs1976423	A	C	0.495282	-0.0139969	0.00203726	6.4003e-12	413343
5	107459376	rs286808	T	C	0.524555	0.0117126	0.00204007	9.40005e-09	413343
5	152204741	rs67988891	C	G	0.318639	-0.0187173	0.00218678	1.10002e-17	413343
5	175339984	rs7735794	G	A	0.223944	-0.0151744	0.0025788	4e-09	413343
6	13183523	rs9395520	C	T	0.304164	-0.0173714	0.00221234	4.10015e-15	413343
6	31856070	rs486416	G	A	0.636771	0.0115784	0.00210256	3.69999e-08	413343
6	41536427	rs1983891	C	T	0.276348	0.0129088	0.00224143	8.50002e-09	413343
6	55142337	rs2653349	A	G	0.787049	0.0283958	0.0024837	2.90001e-30	413343
6	57767576	rs9476310	C	T	0.51056	-0.0126008	0.00203934	6.49995e-10	413343
6	72479263	rs2881955	C	T	0.278459	-0.0136327	0.00227345	2e-09	413343
6	110235958	rs35101255	A	G	0.079468	0.0244145	0.00376113	8.49963e-11	413343
6	153107770	rs610590	C	G	0.211955	-0.0146358	0.00249762	4.60002e-09	413343
6	153136141	rs76223855	T	C	0.010981	-0.0798575	0.00975491	2.70023e-16	413343
6	165236239	rs12525312	T	C	0.550602	0.0122911	0.00204528	1.89998e-09	413343
6	166263488	rs9348050	T	C	0.510601	0.0124568	0.0020362	9.49992e-10	413343
7	24082063	rs10280205	T	C	0.309279	0.0133149	0.00220293	1.5e-09	413343
7	32261458	rs17161045	T	C	0.369932	0.0153426	0.0021211	4.70002e-13	413343
7	50642701	rs6967481	C	T	0.497073	-0.0155247	0.0020431	2.99985e-14	413343
7	71652312	rs1996399	G	A	0.300648	-0.0121719	0.00222228	4.30002e-08	413343
7	101637753	rs202157	C	T	0.701066	0.0189794	0.00222883	1.69981e-17	413343
7	102383663	rs4729854	T	A	0.482	0.0216699	0.00208203	2.29985e-25	413343
7	114116881	rs7783012	G	A	0.590654	-0.0121216	0.00207487	5.19996e-09	413343
7	133643778	rs2971970	T	G	0.782046	0.0151566	0.00246689	8e-10	413343
8	4823608	rs35524253	G	A	0.356248	-0.012109	0.00212995	1.29999e-08	413343
8	8148568	rs6601686	A	T	0.410116	0.0137112	0.00208275	4.60045e-11	413343
8	33667730	rs10954933	A	G	0.42758	-0.0154825	0.00206223	6.00067e-14	413343
8	53145698	rs769066	T	C	0.18416	-0.0165403	0.00263064	3.2e-10	413343
8	76614958	rs4321976	T	C	0.221209	0.0172055	0.00245224	2.29985e-12	413343
8	89399461	rs13258797	G	A	0.168546	-0.0158848	0.00271665	5e-09	413343
8	101967139	rs3100052	A	G	0.613151	0.0122033	0.00208964	5.19996e-09	413343
8	116659731	rs17716502	C	T	0.204456	-0.018837	0.00254156	1.20005e-13	413343
9	8417501	rs12377175	A	C	0.22858	0.0155356	0.00236169	4.79954e-11	413343
9	37079661	rs2291589	T	G	0.377049	0.0151909	0.00209801	4.49987e-13	413343
9	76679777	rs62553781	C	T	0.034554	0.0379349	0.00558132	1.10002e-11	413343
9	126523296	rs10118767	C	T	0.197744	0.0139673	0.0025533	4.49997e-08	413343
9	127031790	rs113171806	T	C	0.11444	0.0181433	0.00319962	1.40001e-08	413343
9	131943440	rs10988239	C	T	0.512284	0.012885	0.00206881	4.70002e-10	413343
9	139356987	rs57994353	T	C	0.299321	-0.0128023	0.00221782	7.79992e-09	413343
9	140257189	rs28458909	C	T	0.122383	0.0298802	0.00309799	5.19996e-22	413343
10	60568697	rs2893787	G	A	0.743579	0.0148125	0.00232708	1.89998e-10	413343
10	64301941	rs12249410	G	T	0.109634	0.018994	0.00331917	1e-08	413343
10	125426627	rs3808964	G	T	0.633453	-0.0121189	0.00211446	1e-08	413343
11	1483543	rs9795439	A	G	0.803776	0.0147756	0.0025608	7.90005e-09	413343
11	16615883	rs72632979	A	G	0.172073	0.0165475	0.0027028	9.20005e-10	413343
11	27650524	rs10742179	A	G	0.739373	0.0129008	0.00231806	2.59998e-08	413343
11	30449319	rs4141920	G	A	0.455163	0.0116524	0.00204526	1.2e-08	413343
11	33759092	rs11032362	G	A	0.090981	-0.0262159	0.00353388	1.20005e-13	413343
11	43884417	rs1914772	T	A	0.894653	0.0211605	0.00336816	3.29997e-10	413343
11	47371598	rs3729986	C	T	0.10224	-0.018897	0.00334958	1.7e-08	413343
11	58386177	rs3168135	G	A	0.24042	0.0149704	0.00237964	3.2e-10	413343
11	66621383	rs2077432	C	T	0.269742	-0.013398	0.00229973	5.69994e-09	413343
11	92725803	rs4237555	C	T	0.527732	-0.0117019	0.00203815	9.40005e-09	413343
11	114009982	rs4936291	A	G	0.389142	-0.0136292	0.00214398	2.1e-10	413343
11	122811822	rs74357745	A	G	0.12053	0.0202381	0.00312645	9.60064e-11	413343
12	24066937	rs12811046	A	G	0.445344	0.0129567	0.00204647	2.39999e-10	413343
12	34018179	rs7308565	C	T	0.399536	-0.0147475	0.0020962	1.99986e-12	413343
12	38033268	rs7316768	G	T	0.400891	0.0142231	0.00207866	7.8001e-12	413343
12	38289817	rs11181153	C	T	0.586892	0.0180145	0.00206713	2.90001e-18	413343
12	39225991	rs4595586	A	T	0.506544	0.0227532	0.00203888	6.4003e-29	413343
12	46170982	rs11183201	T	C	0.508456	-0.0129151	0.00204003	2.39999e-10	413343
12	63514274	rs74097630	G	T	0.140832	0.0182454	0.0029315	4.79999e-10	413343
12	90452978	rs7959983	T	C	0.405084	-0.0140795	0.00206412	8.99912e-12	413343
12	106989915	rs7304278	A	G	0.723741	-0.0147233	0.00228303	1.09999e-10	413343
12	121029604	rs80097534	G	T	0.098204	0.0223132	0.00345166	1e-10	413343
13	56303709	rs9597250	C	A	0.189491	0.0160838	0.00260302	6.49995e-10	413343
13	77568732	rs9573971	A	G	0.03387	0.0525677	0.0056289	9.70063e-21	413343
13	85822395	rs1927719	T	A	0.765682	-0.0139841	0.002412	6.69993e-09	413343
13	94065186	rs2762088	T	G	0.761336	-0.0144671	0.0023956	1.6e-09	413343
13	109790422	rs17517	G	A	0.511747	0.0116417	0.00204935	1.29999e-08	413343
14	57269825	rs698015	C	T	0.646935	-0.0131346	0.00216074	1.2e-09	413343
14	74255556	rs7148842	C	T	0.386473	0.0121827	0.00210712	7.39997e-09	413343
14	84253271	rs10149448	A	G	0.396431	0.0115459	0.00208314	2.99999e-08	413343
14	101021218	rs12432176	C	A	0.379609	-0.0120801	0.00210587	9.69996e-09	413343
15	37383688	rs2701524	T	C	0.413565	0.0114927	0.0020789	3.2e-08	413343
15	48008970	rs1439319	G	C	0.645445	0.0121652	0.00214366	1.40001e-08	413343
15	78166330	rs4886947	G	A	0.660074	0.0119315	0.00216342	3.50002e-08	413343
16	24512509	rs9932577	C	A	0.505674	0.0126513	0.00205454	7.39997e-10	413343
16	52684916	rs12927162	A	G	0.276664	0.0209482	0.00227398	3.19963e-20	413343
16	53800954	rs1421085	T	C	0.403565	-0.0208469	0.00207358	8.9002e-24	413343
16	56364030	rs4784655	G	C	0.321967	0.0163395	0.00218439	7.39946e-14	413343
16	72210865	rs17604349	G	A	0.179748	0.0219477	0.00265632	1.39991e-16	413343
17	8057367	rs2518022	T	C	0.914438	0.0307024	0.0036278	2.60016e-17	413343
17	17401736	rs3760185	C	T	0.247661	0.0189059	0.00238368	2.19989e-15	413343
17	33923946	rs225298	T	G	0.830934	0.0151765	0.00271222	2.19999e-08	413343
17	50208366	rs6504758	A	G	0.535685	-0.0124697	0.00205007	1.2e-09	413343
17	54173733	rs72829706	A	G	0.039463	0.0295339	0.00524217	1.79999e-08	413343
17	65475332	rs2364972	A	G	0.462953	-0.0128022	0.00204355	3.69999e-10	413343
18	5186019	rs62082401	C	G	0.191147	-0.0200454	0.00258841	9.60064e-15	413343
18	22624708	rs10460095	G	A	0.574433	-0.0134032	0.00206266	8.10028e-11	413343
18	31675680	rs12965577	A	G	0.334996	0.015874	0.00215922	1.99986e-13	413343
18	38152835	rs12969848	C	T	0.529314	-0.0164219	0.00204453	9.60064e-16	413343
18	53574043	rs9962650	C	G	0.422583	-0.0139169	0.00206328	1.50003e-11	413343
18	56824041	rs9964420	C	A	0.302896	0.0214879	0.0022239	4.40048e-22	413343
18	60238668	rs56076457	C	T	0.529246	-0.0117206	0.00203837	8.9e-09	413343
19	2695661	rs10402849	C	T	0.201704	-0.0151712	0.00254031	2.30001e-09	413343
19	18441704	rs12971913	G	A	0.448148	0.012664	0.0020508	6.59994e-10	413343
19	31699729	rs1874493	A	G	0.680061	0.0123004	0.00218337	1.79999e-08	413343
19	49171306	rs12462111	C	T	0.464858	0.0131658	0.0020669	1.89998e-10	413343
20	16239683	rs78095690	T	C	0.437331	-0.0114876	0.00205775	2.39999e-08	413343
20	17348608	rs6131942	A	G	0.579505	-0.0143086	0.00206747	4.49987e-12	413343
20	43538733	rs2072727	T	C	0.564423	0.0116552	0.00205334	1.40001e-08	413343
22	40704052	rs139911	C	T	0.575785	0.0175504	0.00206661	1.99986e-17	413343
22	45736434	rs1056322	C	G	0.321001	0.0126409	0.00217877	6.59994e-09	413343
*Excluded variants are shown in red.

## Sheet: Table_S2
Supplementary Table 2. Effect weight of chronotype and total testosterone with chronotype-related variants
SNP	effect_allele	chronotype			total testosterone
		effect_weight	effect_weight_se	p-value	effect_weight	effect_weight_se	p-value
rs61773390	T	-0.0256729	0.00256295	1.29987e-23	0.0118373	0.00380674	0.00309999
rs72720396	G	-0.0206181	0.00241443	1.29987e-17	-0.0143831	0.00358907	1.29999e-05
rs10737452	T	0.014352	0.00209801	7.89951e-12	-0.00309957	0.00312513	0.28
rs56372114	T	0.0121296	0.0020884	6.29999e-09	0.00487289	0.00311507	0.16
rs7547493	G	-0.0281137	0.00265737	3.69999e-26	-0.00349453	0.00395018	0.17
rs509476	C	0.0878165	0.00598009	8.10028e-49	-0.0105132	0.00881734	0.22
rs17448682	T	-0.0164854	0.00241021	7.89951e-12	-0.000666798	0.00359035	0.56
rs6658041	A	-0.0120027	0.00207692	7.49998e-09	-0.00220513	0.00309074	0.79
rs12117333	A	0.0240933	0.00380244	2.39999e-10	-0.0123879	0.00568997	0.13
rs12140153	T	0.0269965	0.00357405	4.19952e-14	0.0143633	0.00526608	0.0016
rs4949980	G	-0.0229312	0.00410535	2.30001e-08	-0.011946	0.00609826	0.0629999
rs17575798	A	0.0160596	0.00256837	4e-10	-0.00911625	0.00384166	0.0129999
rs11587758	A	-0.0187958	0.00207298	1.20005e-19	-0.00200215	0.00308597	0.54
rs111761918	A	0.0220452	0.00403864	4.79999e-08	-0.00273191	0.00599918	0.709999
rs848552	G	-0.0123111	0.0020344	1.40001e-09	0.00347177	0.00303336	0.36
rs7586062	C	0.0180322	0.00204753	1.29987e-18	0.00244578	0.00304847	0.22
rs4549082	C	-0.0153086	0.00203567	5.50047e-14	2.56915e-05	0.00302897	0.709999
rs13011556	G	-0.0168735	0.00239296	1.80011e-12	0.000951964	0.00356359	0.85
rs116131939	T	-0.0228637	0.00372053	8e-10	-0.00651814	0.00556539	0.56
rs4671379	C	-0.0123818	0.00206477	2e-09	-0.00463908	0.00307304	0.0850002
rs6718119	G	-0.0119862	0.00209794	1.09999e-08	-0.00494877	0.00312607	0.23
rs138964083	T	-0.0256922	0.0043341	3.09999e-09	-0.0156893	0.00643989	0.00690001
rs57435966	T	0.0410747	0.00362263	8.49963e-30	-7.59523e-05	0.00537739	0.88
rs12713014	G	0.0262121	0.00436185	1.89998e-09	-0.00416527	0.00652885	0.57
rs10175975	T	-0.0183756	0.00265358	4.40048e-12	0.00498419	0.00396778	0.15
rs28380327	T	0.0154008	0.00210437	2.49977e-13	0.00547348	0.00313177	0.2
rs197273	G	0.0120956	0.00204052	3.09999e-09	0.00339639	0.00303737	0.14
rs114870822	A	-0.0493504	0.00902627	4.60002e-08	-0.0158886	0.0138209	0.22
rs62182115	T	0.0132852	0.00214181	5.49997e-10	0.000325877	0.00318665	0.74
rs2712056	T	-0.0157302	0.00261566	1.79999e-09	0.00537341	0.00389827	0.14
rs2850298	G	-0.0186925	0.00221403	3.10027e-17	-0.00373977	0.00329173	0.26
rs812925	G	-0.0151176	0.00212493	1.10002e-12	-0.00939887	0.00316231	0.00290001
rs62198772	A	0.0118177	0.00207674	1.29999e-08	-0.0017851	0.00309681	0.709999
rs2706762	T	0.0180336	0.00284507	2.30001e-10	0.0118285	0.00422923	0.00949992
rs17786957	C	0.0163112	0.00274705	2.90001e-09	-0.00119131	0.00409557	0.73
rs114848860	T	-0.041456	0.00662279	3.89996e-10	-0.0269106	0.00984266	0.0129999
rs112555644	T	-0.0285588	0.00421866	1.29987e-11	-0.0233426	0.00628227	0.000189998
rs7652260	G	0.016002	0.00277482	8.10009e-09	0.00355831	0.00412432	0.4
rs13316611	T	-0.0135195	0.00233302	6.80002e-09	0.00134986	0.00348359	0.57
rs11714441	T	0.0117967	0.00207554	1.29999e-08	-0.000505337	0.0030965	0.719999
rs7626349	C	-0.0125384	0.00223179	1.89998e-08	0.0122474	0.00333226	7.39997e-05
rs34244172	T	0.0124769	0.00224924	2.90001e-08	-0.00163804	0.00335463	0.69
rs2239626	C	-0.0139103	0.0022141	3.29997e-10	-0.00495207	0.00330843	0.22
rs6441169	A	-0.016178	0.00289542	2.30001e-08	-0.00315945	0.00432158	0.49
rs9831488	G	-0.0138691	0.0021483	1.09999e-10	-0.00615778	0.0032144	0.0749998
rs6442446	G	0.0130204	0.00225053	7.19996e-09	0.00571442	0.00335777	0.0940005
rs66710942	T	-0.0133068	0.0020796	1.6e-10	-0.000766967	0.00310859	0.99
rs4484214	G	0.0136358	0.00219015	4.79999e-10	0.00372638	0.00327708	0.2
rs1800828	G	0.0131149	0.00233756	2e-08	0.0106961	0.00348348	0.00369999
rs149611468	C	0.0585049	0.00954645	8.9e-10	-0.0155284	0.0141668	0.3
rs13059636	G	-0.0133959	0.00204675	6.00067e-11	-0.00515237	0.00305115	0.0980009
rs1135946	C	0.0172702	0.00240488	6.89922e-13	0.00535654	0.00359224	0.15
rs4241964	G	-0.015226	0.00204725	1e-13	-0.00865258	0.00305057	0.00219999
rs10058356	T	0.013099	0.00222077	3.69999e-09	-0.00436698	0.00332035	0.26
rs147762489	T	0.0162874	0.00236044	5.19996e-12	0.00204197	0.00352156	0.43
rs10461917	C	0.0123205	0.00220996	2.5e-08	-0.00290049	0.00329771	0.39
rs4518438	C	-0.015264	0.0020348	6.29941e-14	0.000174992	0.00303935	0.41
rs286808	C	0.0117126	0.00204007	9.40005e-09	0.000567928	0.00305023	0.77
rs9291813	C	-0.0133858	0.00238253	1.89998e-08	-0.00549969	0.0035552	0.0759994
rs1976423	C	-0.0139969	0.00203726	6.4003e-12	-0.0052043	0.00304287	0.0819993
rs67988891	G	-0.0187173	0.00218678	1.10002e-17	0.00610257	0.00327167	0.0940005
rs7735794	A	-0.0151744	0.0025788	4e-09	0.00151022	0.00384648	0.67
rs610590	G	-0.0146358	0.00249762	4.60002e-09	0.00251097	0.00372003	0.35
rs76223855	C	-0.0798575	0.00975491	2.70023e-16	-0.0118103	0.014817	0.3
rs12525312	C	0.0122911	0.00204528	1.89998e-09	0.00040799	0.00305794	0.58
rs9395520	T	-0.0173714	0.00221234	4.10015e-15	-0.000382875	0.0033027	0.88
rs35101255	G	0.0244145	0.00376113	8.49963e-11	-0.00344822	0.00566412	0.51
rs9348050	C	0.0124568	0.0020362	9.49992e-10	0.000369442	0.00303637	0.450001
rs486416	A	0.0115784	0.00210256	3.69999e-08	0.000616816	0.00314287	0.87
rs1983891	T	0.0129088	0.00224143	8.50002e-09	0.0100462	0.00334215	0.000990011
rs2653349	G	0.0283958	0.0024837	2.90001e-30	-0.00244551	0.0037056	0.6
rs9476310	T	-0.0126008	0.00203934	6.49995e-10	-0.0039943	0.00304928	0.28
rs2881955	T	-0.0136327	0.00227345	2e-09	-0.00269567	0.00339697	0.49
rs1996399	A	-0.0121719	0.00222228	4.30002e-08	-0.000367941	0.00331743	0.84
rs202157	T	0.0189794	0.00222883	1.69981e-17	-0.0062625	0.00332967	0.12
rs2971970	G	0.0151566	0.00246689	8e-10	-0.00713083	0.00367963	0.0309999
rs17161045	C	0.0153426	0.0021211	4.70002e-13	-0.00826537	0.00316637	0.00830004
rs4729854	A	0.0216699	0.00208203	2.29985e-25	-0.00484798	0.00310903	0.23
rs7783012	A	-0.0121216	0.00207487	5.19996e-09	0.00599904	0.00309844	0.0580003
rs10280205	C	0.0133149	0.00220293	1.5e-09	0.00442365	0.00328753	0.2
rs6967481	T	-0.0155247	0.0020431	2.99985e-14	0.00468881	0.00305376	0.0700003
rs10954933	G	-0.0154825	0.00206223	6.00067e-14	0.00153298	0.00308197	0.47
rs769066	C	-0.0165403	0.00263064	3.2e-10	-0.000525579	0.00394821	0.67
rs3100052	G	0.0122033	0.00208964	5.19996e-09	0.00153031	0.00312207	0.75
rs13258797	A	-0.0158848	0.00271665	5e-09	0.00788741	0.00406834	0.13
rs17716502	T	-0.018837	0.00254156	1.20005e-13	0.00734838	0.00379182	0.0420001
rs4321976	C	0.0172055	0.00245224	2.29985e-12	-0.005362	0.00366701	0.17
rs35524253	A	-0.012109	0.00212995	1.29999e-08	-0.00478105	0.00318206	0.32
rs6601686	T	0.0137112	0.00208275	4.60045e-11	-0.00175122	0.00311115	0.7
rs12377175	C	0.0155356	0.00236169	4.79954e-11	-0.00102237	0.00352215	0.47
rs10988239	T	0.012885	0.00206881	4.70002e-10	0.00244508	0.00308995	0.41
rs62553781	T	0.0379349	0.00558132	1.10002e-11	-0.00646949	0.00830915	0.44
rs113171806	C	0.0181433	0.00319962	1.40001e-08	-0.0100963	0.00475153	0.05
rs28458909	T	0.0298802	0.00309799	5.19996e-22	0.0103315	0.00461697	0.0179999
rs2291589	G	0.0151909	0.00209801	4.49987e-13	0.00655441	0.00313018	0.0420001
rs10118767	T	0.0139673	0.0025533	4.49997e-08	-0.00980573	0.00381618	0.00990011
rs57994353	C	-0.0128023	0.00221782	7.79992e-09	0.0050334	0.00331084	0.0959997
rs2893787	A	0.0148125	0.00232708	1.89998e-10	-0.00119956	0.00346826	0.91
rs12249410	T	0.018994	0.00331917	1e-08	0.00626725	0.00494488	0.17
rs3808964	T	-0.0121189	0.00211446	1e-08	0.00184212	0.00314946	0.52
rs1914772	A	0.0211605	0.00336816	3.29997e-10	0.00488642	0.00503577	0.450001
rs4936291	G	-0.0136292	0.00214398	2.1e-10	0.000191729	0.0031938	0.85
rs74357745	G	0.0202381	0.00312645	9.60064e-11	-0.0168298	0.00465117	0.0002
rs9795439	G	0.0147756	0.0025608	7.90005e-09	0.00431636	0.00382438	0.25
rs4141920	A	0.0116524	0.00204526	1.2e-08	-0.0010339	0.00305043	0.74
rs2077432	T	-0.013398	0.00229973	5.69994e-09	0.00199262	0.00342339	0.62
rs3729986	T	-0.018897	0.00334958	1.7e-08	-0.0133602	0.00498586	0.00140001
rs4237555	T	-0.0117019	0.00203815	9.40005e-09	-0.00260837	0.00304393	0.35
rs72632979	G	0.0165475	0.0027028	9.20005e-10	-0.000871698	0.00403227	0.99
rs10742179	G	0.0129008	0.00231806	2.59998e-08	-0.0147504	0.00346287	1.79999e-05
rs11032362	A	-0.0262159	0.00353388	1.20005e-13	0.00614615	0.00528296	0.2
rs3168135	A	0.0149704	0.00237964	3.2e-10	0.00331009	0.00355259	0.35
rs12811046	G	0.0129567	0.00204647	2.39999e-10	-0.00378842	0.00304962	0.064
rs11181153	T	0.0180145	0.00206713	2.90001e-18	0.00189908	0.0030819	0.53
rs4595586	T	0.0227532	0.00203888	6.4003e-29	0.000243486	0.00303741	0.97
rs7308565	T	-0.0147475	0.0020962	1.99986e-12	#N/A	#N/A	#N/A
rs7304278	G	-0.0147233	0.00228303	1.09999e-10	-0.00151987	0.00341234	0.28
rs80097534	T	0.0223132	0.00345166	1e-10	-0.0037359	0.00515481	0.57
rs7316768	T	0.0142231	0.00207866	7.8001e-12	-0.0024043	0.0030974	0.46
rs11183201	C	-0.0129151	0.00204003	2.39999e-10	0.00694106	0.00303706	0.0359998
rs74097630	T	0.0182454	0.0029315	4.79999e-10	-0.000947239	0.00436785	0.84
rs7959983	C	-0.0140795	0.00206412	8.99912e-12	0.00296056	0.00307485	0.4
rs9573971	G	0.0525677	0.0056289	9.70063e-21	0.0133223	0.00841681	0.16
rs2762088	G	-0.0144671	0.0023956	1.6e-09	2.31561e-05	0.0035821	0.77
rs17517	A	0.0116417	0.00204935	1.29999e-08	-0.000601224	0.00306454	0.85
rs9597250	A	0.0160838	0.00260302	6.49995e-10	0.00695338	0.00389148	0.0759994
rs1927719	A	-0.0139841	0.002412	6.69993e-09	-0.00199728	0.00361274	0.37
rs12432176	A	-0.0120801	0.00210587	9.69996e-09	0.00327303	0.00314453	0.13
rs10149448	G	0.0115459	0.00208314	2.99999e-08	-0.00174848	0.00311624	0.6
rs698015	T	-0.0131346	0.00216074	1.2e-09	-0.00277994	0.00322854	0.51
rs7148842	T	0.0121827	0.00210712	7.39997e-09	0.00286304	0.00314443	0.35
rs1439319	C	0.0121652	0.00214366	1.40001e-08	0.00293175	0.00319875	0.51
rs2701524	C	0.0114927	0.0020789	3.2e-08	0.00852476	0.00310229	0.00739997
rs4886947	A	0.0119315	0.00216342	3.50002e-08	0.00172376	0.00322856	0.709999
rs4784655	C	0.0163395	0.00218439	7.39946e-14	0.00527593	0.00326246	0.0779992
rs12927162	G	0.0209482	0.00227398	3.19963e-20	0.00629799	0.00339408	0.0420001
rs1421085	C	-0.0208469	0.00207358	8.9002e-24	-0.0215477	0.00309385	1.20005e-11
rs9932577	A	0.0126513	0.00205454	7.39997e-10	0.00191676	0.00306868	0.53
rs17604349	A	0.0219477	0.00265632	1.39991e-16	-0.00208268	0.00398275	0.56
rs3760185	T	0.0189059	0.00238368	2.19989e-15	0.0120683	0.0035204	0.000430002
rs225298	G	0.0151765	0.00271222	2.19999e-08	0.00126835	0.0040198	0.62
rs6504758	G	-0.0124697	0.00205007	1.2e-09	0.00169429	0.00302398	0.75
rs2364972	G	-0.0128022	0.00204355	3.69999e-10	-0.00167067	0.00301458	0.54
rs72829706	G	0.0295339	0.00524217	1.79999e-08	0.0134003	0.00776965	0.0819993
rs2518022	C	0.0307024	0.0036278	2.60016e-17	0.00966827	0.00543069	0.0490004
rs12965577	G	0.015874	0.00215922	1.99986e-13	-0.00523813	0.00323046	0.13
rs12969848	T	-0.0164219	0.00204453	9.60064e-16	0.00316604	0.00305738	0.15
rs62082401	G	-0.0200454	0.00258841	9.60064e-15	0.000633515	0.00386623	0.87
rs9962650	G	-0.0139169	0.00206328	1.50003e-11	0.00178587	0.00308466	0.58
rs9964420	A	0.0214879	0.0022239	4.40048e-22	0.00969364	0.00331883	0.0032
rs56076457	T	-0.0117206	0.00203837	8.9e-09	-0.00351964	0.00304634	0.24
rs10460095	A	-0.0134032	0.00206266	8.10028e-11	6.60571e-05	0.00307886	0.9
rs10402849	T	-0.0151712	0.00254031	2.30001e-09	0.00759984	0.00379745	0.0309999
rs12971913	A	0.012664	0.0020508	6.59994e-10	0.00335992	0.00306354	0.36
rs12462111	T	0.0131658	0.0020669	1.89998e-10	0.00958721	0.00309475	0.00140001
rs1874493	G	0.0123004	0.00218337	1.79999e-08	0.00746202	0.00325411	0.017
rs78095690	C	-0.0114876	0.00205775	2.39999e-08	0.00161995	0.00307835	0.77
rs2072727	C	0.0116552	0.00205334	1.40001e-08	-0.000172428	0.00306975	0.96
rs6131942	G	-0.0143086	0.00206747	4.49987e-12	0.000567939	0.00308489	0.780001
rs1056322	G	0.0126409	0.00217877	6.59994e-09	0.0100022	0.00325772	0.00109999
rs139911	T	0.0175504	0.00206661	1.99986e-17	0.0135517	0.00309124	4.20001e-05
*Excluded variants are shown in red.

## Sheet: Table_S3
Supplementary Table 3. Effect weight of chronotype and bioavailable testosterone with chronotype-related variants
SNP	effect_allele	chronotype			bioavailable testosterone
		effect_weight	effect_weight_se	p-value	effect_weight	effect_weight_se	p-value
rs61773390	T	-0.0256729	0.00256295	1.29987e-23	0.0104541	0.00382542	0.00309999
rs72720396	G	-0.0206181	0.00241443	1.29987e-17	-0.0147519	0.00360173	5.69994e-06
rs10737452	T	0.014352	0.00209801	7.89951e-12	-0.000453347	0.0031384	0.89
rs56372114	T	0.0121296	0.0020884	6.29999e-09	0.00338795	0.0031283	0.35
rs7547493	G	-0.0281137	0.00265737	3.69999e-26	-0.00750773	0.00396786	0.051
rs509476	C	0.0878165	0.00598009	8.10028e-49	-0.00571733	0.00884889	0.450001
rs17448682	T	-0.0164854	0.00241021	7.89951e-12	0.00314743	0.00360526	0.42
rs6658041	A	-0.0120027	0.00207692	7.49998e-09	0.00222715	0.00310347	0.28
rs12117333	A	0.0240933	0.00380244	2.39999e-10	-0.00785241	0.00571061	0.27
rs12140153	T	0.0269965	0.00357405	4.19952e-14	0.00581442	0.00528939	0.3
rs4949980	G	-0.0229312	0.00410535	2.30001e-08	-0.00684028	0.00611748	0.34
rs17575798	A	0.0160596	0.00256837	4e-10	-0.00748368	0.00385951	0.0549997
rs11587758	A	-0.0187958	0.00207298	1.20005e-19	0.00302807	0.0030989	0.2
rs111761918	A	0.0220452	0.00403864	4.79999e-08	-0.00915542	0.00601752	0.11
rs848552	G	-0.0123111	0.0020344	1.40001e-09	0.0067925	0.00304716	0.0379997
rs7586062	C	0.0180322	0.00204753	1.29987e-18	0.00255945	0.00306204	0.34
rs4549082	C	-0.0153086	0.00203567	5.50047e-14	0.000882409	0.00304217	0.89
rs13011556	G	-0.0168735	0.00239296	1.80011e-12	0.00495501	0.0035795	0.18
rs116131939	T	-0.0228637	0.00372053	8e-10	-0.00916358	0.00558369	0.16
rs4671379	C	-0.0123818	0.00206477	2e-09	-0.00215136	0.00308514	0.32
rs6718119	G	-0.0119862	0.00209794	1.09999e-08	-0.00658674	0.00314047	0.04
rs138964083	T	-0.0256922	0.0043341	3.09999e-09	-0.0151367	0.00647354	0.0359998
rs57435966	T	0.0410747	0.00362263	8.49963e-30	0.00469877	0.00540136	0.24
rs12713014	G	0.0262121	0.00436185	1.89998e-09	-0.00858635	0.00655601	0.16
rs10175975	T	-0.0183756	0.00265358	4.40048e-12	0.00656981	0.00398365	0.0659994
rs28380327	T	0.0154008	0.00210437	2.49977e-13	0.00471302	0.00314543	0.25
rs197273	G	0.0120956	0.00204052	3.09999e-09	0.00388368	0.00304929	0.21
rs114870822	A	-0.0493504	0.00902627	4.60002e-08	0.00312433	0.0138478	0.84
rs62182115	T	0.0132852	0.00214181	5.49997e-10	0.00173498	0.00320403	0.56
rs2712056	T	-0.0157302	0.00261566	1.79999e-09	0.00847891	0.0039118	0.0239999
rs2850298	G	-0.0186925	0.00221403	3.10027e-17	-0.00250411	0.00330642	0.37
rs812925	G	-0.0151176	0.00212493	1.10002e-12	-0.0119991	0.00317664	0.000179999
rs62198772	A	0.0118177	0.00207674	1.29999e-08	-0.00148125	0.00311157	0.81
rs2706762	T	0.0180336	0.00284507	2.30001e-10	0.00989806	0.00424905	0.015
rs17786957	C	0.0163112	0.00274705	2.90001e-09	-0.000636998	0.00410876	0.92
rs114848860	T	-0.041456	0.00662279	3.89996e-10	-0.0172874	0.00986525	0.0920005
rs112555644	T	-0.0285588	0.00421866	1.29987e-11	-0.00368501	0.00630318	0.51
rs7652260	G	0.016002	0.00277482	8.10009e-09	0.00717566	0.00413741	0.0629999
rs13316611	T	-0.0135195	0.00233302	6.80002e-09	0.00113175	0.00349278	0.709999
rs11714441	T	0.0117967	0.00207554	1.29999e-08	-0.000615552	0.00310725	0.73
rs7626349	C	-0.0125384	0.00223179	1.89998e-08	0.0137232	0.00334236	8.9e-06
rs34244172	T	0.0124769	0.00224924	2.90001e-08	-3.65691e-05	0.00336511	0.92
rs2239626	C	-0.0139103	0.0022141	3.29997e-10	-0.00119698	0.00331813	0.57
rs6441169	A	-0.016178	0.00289542	2.30001e-08	-0.00394707	0.00433667	0.23
rs9831488	G	-0.0138691	0.0021483	1.09999e-10	-0.00325772	0.00322391	0.36
rs6442446	G	0.0130204	0.00225053	7.19996e-09	0.00101156	0.00336861	0.89
rs66710942	T	-0.0133068	0.0020796	1.6e-10	0.000971611	0.00311653	0.61
rs4484214	G	0.0136358	0.00219015	4.79999e-10	0.00212398	0.00329013	0.59
rs1800828	G	0.0131149	0.00233756	2e-08	0.0103334	0.0034959	0.00309999
rs149611468	C	0.0585049	0.00954645	8.9e-10	-0.0166169	0.0141972	0.22
rs13059636	G	-0.0133959	0.00204675	6.00067e-11	-0.00521517	0.00306092	0.0649995
rs1135946	C	0.0172702	0.00240488	6.89922e-13	0.0127966	0.00360781	0.00016
rs4241964	G	-0.015226	0.00204725	1e-13	-0.00437994	0.00306348	0.26
rs10058356	T	0.013099	0.00222077	3.69999e-09	-0.00484074	0.00332854	0.19
rs147762489	T	0.0162874	0.00236044	5.19996e-12	0.00626084	0.00353044	0.0759994
rs10461917	C	0.0123205	0.00220996	2.5e-08	-0.00253101	0.00330521	0.59
rs4518438	C	-0.015264	0.0020348	6.29941e-14	-0.00170733	0.00304629	0.81
rs286808	C	0.0117126	0.00204007	9.40005e-09	-0.00176217	0.00305954	0.38
rs9291813	C	-0.0133858	0.00238253	1.89998e-08	-0.0031108	0.00356432	0.38
rs1976423	C	-0.0139969	0.00203726	6.4003e-12	-0.00147209	0.00304947	0.54
rs67988891	G	-0.0187173	0.00218678	1.10002e-17	0.00686476	0.00327989	0.05
rs7735794	A	-0.0151744	0.0025788	4e-09	0.00118658	0.00385388	0.94
rs610590	G	-0.0146358	0.00249762	4.60002e-09	0.000946199	0.00372744	0.67
rs76223855	C	-0.0798575	0.00975491	2.70023e-16	-0.0165729	0.0148716	0.18
rs12525312	C	0.0122911	0.00204528	1.89998e-09	0.00310546	0.00306436	0.2
rs9395520	T	-0.0173714	0.00221234	4.10015e-15	-0.00390549	0.00330965	0.23
rs35101255	G	0.0244145	0.00376113	8.49963e-11	0.000188629	0.00567237	0.94
rs9348050	C	0.0124568	0.0020362	9.49992e-10	-0.00446225	0.00304312	0.22
rs486416	A	0.0115784	0.00210256	3.69999e-08	0.0216583	0.00315033	1.40001e-08
rs1983891	T	0.0129088	0.00224143	8.50002e-09	0.00763364	0.0033494	0.00710003
rs2653349	G	0.0283958	0.0024837	2.90001e-30	0.00236654	0.00371099	0.46
rs9476310	T	-0.0126008	0.00203934	6.49995e-10	-0.00132613	0.00305599	0.450001
rs2881955	T	-0.0136327	0.00227345	2e-09	0.000253472	0.0034043	0.73
rs1996399	A	-0.0121719	0.00222228	4.30002e-08	0.0029414	0.00332763	0.69
rs202157	T	0.0189794	0.00222883	1.69981e-17	-0.00530511	0.00333776	0.11
rs2971970	G	0.0151566	0.00246689	8e-10	-0.00496426	0.00368757	0.14
rs17161045	C	0.0153426	0.0021211	4.70002e-13	-0.00406477	0.00317479	0.2
rs4729854	A	0.0216699	0.00208203	2.29985e-25	-0.00595362	0.0031174	0.0479999
rs7783012	A	-0.0121216	0.00207487	5.19996e-09	0.00471629	0.00310634	0.12
rs10280205	C	0.0133149	0.00220293	1.5e-09	0.00689664	0.00329711	0.04
rs6967481	T	-0.0155247	0.0020431	2.99985e-14	0.000759784	0.0030629	0.77
rs10954933	G	-0.0154825	0.00206223	6.00067e-14	-0.00126112	0.00309013	0.780001
rs769066	C	-0.0165403	0.00263064	3.2e-10	-0.000946437	0.00395834	0.9
rs3100052	G	0.0122033	0.00208964	5.19996e-09	0.00369004	0.00312829	0.4
rs13258797	A	-0.0158848	0.00271665	5e-09	0.00260582	0.00407655	0.64
rs17716502	T	-0.018837	0.00254156	1.20005e-13	0.00476713	0.00379969	0.13
rs4321976	C	0.0172055	0.00245224	2.29985e-12	-0.00429297	0.00367385	0.23
rs35524253	A	-0.012109	0.00212995	1.29999e-08	-0.00850074	0.00318937	0.00899995
rs6601686	T	0.0137112	0.00208275	4.60045e-11	0.00130563	0.00311842	0.760001
rs12377175	C	0.0155356	0.00236169	4.79954e-11	-0.00295371	0.00352983	0.36
rs10988239	T	0.012885	0.00206881	4.70002e-10	0.0103893	0.00309884	0.0015
rs62553781	T	0.0379349	0.00558132	1.10002e-11	-0.0151042	0.00833021	0.0920005
rs113171806	C	0.0181433	0.00319962	1.40001e-08	-0.00173928	0.00476195	0.58
rs28458909	T	0.0298802	0.00309799	5.19996e-22	0.00163378	0.00462139	0.55
rs2291589	G	0.0151909	0.00209801	4.49987e-13	0.00387118	0.00314188	0.3
rs10118767	T	0.0139673	0.0025533	4.49997e-08	-0.00371228	0.00382759	0.2
rs57994353	C	-0.0128023	0.00221782	7.79992e-09	-0.00242277	0.00331747	0.73
rs2893787	A	0.0148125	0.00232708	1.89998e-10	-0.00319543	0.00348935	0.4
rs12249410	T	0.018994	0.00331917	1e-08	0.00277794	0.0049746	0.48
rs3808964	T	-0.0121189	0.00211446	1e-08	0.00474662	0.00316743	0.22
rs1914772	A	0.0211605	0.00336816	3.29997e-10	-4.13681e-05	0.00504618	0.85
rs4936291	G	-0.0136292	0.00214398	2.1e-10	-0.00163918	0.00319914	0.77
rs74357745	G	0.0202381	0.00312645	9.60064e-11	-0.0201407	0.00466114	4.90004e-06
rs9795439	G	0.0147756	0.0025608	7.90005e-09	0.000372836	0.00383362	0.98
rs4141920	A	0.0116524	0.00204526	1.2e-08	-0.00305591	0.00305588	0.24
rs2077432	T	-0.013398	0.00229973	5.69994e-09	0.00202635	0.00342796	0.67
rs3729986	T	-0.018897	0.00334958	1.7e-08	-0.0053874	0.00500046	0.21
rs4237555	T	-0.0117019	0.00203815	9.40005e-09	0.000199543	0.00305089	0.98
rs72632979	G	0.0165475	0.0027028	9.20005e-10	0.00346967	0.00404009	0.41
rs10742179	G	0.0129008	0.00231806	2.59998e-08	-0.0101713	0.00347055	0.00549997
rs11032362	A	-0.0262159	0.00353388	1.20005e-13	0.00289931	0.00529848	0.61
rs3168135	A	0.0149704	0.00237964	3.2e-10	-0.00238661	0.00355963	0.46
rs12811046	G	0.0129567	0.00204647	2.39999e-10	-0.0054805	0.00305842	0.0860003
rs11181153	T	0.0180145	0.00206713	2.90001e-18	0.00226175	0.00309109	0.62
rs4595586	T	0.0227532	0.00203888	6.4003e-29	-0.00167224	0.00304626	0.35
rs7308565	T	-0.0147475	0.0020962	1.99986e-12	#N/A	#N/A	#N/A
rs7304278	G	-0.0147233	0.00228303	1.09999e-10	-0.00323343	0.00342217	0.23
rs80097534	T	0.0223132	0.00345166	1e-10	0.013127	0.00517639	0.0129999
rs7316768	T	0.0142231	0.00207866	7.8001e-12	-0.0017779	0.00310699	0.37
rs11183201	C	-0.0129151	0.00204003	2.39999e-10	0.00872686	0.00304591	0.00490004
rs74097630	T	0.0182454	0.0029315	4.79999e-10	-0.000101362	0.00437863	0.9
rs7959983	C	-0.0140795	0.00206412	8.99912e-12	0.00158479	0.00308415	0.8
rs9573971	G	0.0525677	0.0056289	9.70063e-21	0.0094529	0.00843296	0.19
rs2762088	G	-0.0144671	0.0023956	1.6e-09	-0.00221271	0.00358786	0.67
rs17517	A	0.0116417	0.00204935	1.29999e-08	0.00548354	0.00307132	0.0749998
rs9597250	A	0.0160838	0.00260302	6.49995e-10	0.00737921	0.00389726	0.0749998
rs1927719	A	-0.0139841	0.002412	6.69993e-09	-0.00501795	0.00361665	0.0860003
rs12432176	A	-0.0120801	0.00210587	9.69996e-09	0.00530715	0.00315178	0.05
rs10149448	G	0.0115459	0.00208314	2.99999e-08	-0.000379919	0.0031224	0.97
rs698015	T	-0.0131346	0.00216074	1.2e-09	0.00346835	0.00323649	0.38
rs7148842	T	0.0121827	0.00210712	7.39997e-09	-0.000194274	0.00315253	0.81
rs1439319	C	0.0121652	0.00214366	1.40001e-08	-0.000399739	0.00320726	0.89
rs2701524	C	0.0114927	0.0020789	3.2e-08	0.00242992	0.00310888	0.38
rs4886947	A	0.0119315	0.00216342	3.50002e-08	0.00106764	0.00323653	0.780001
rs4784655	C	0.0163395	0.00218439	7.39946e-14	0.0069667	0.00326914	0.0239999
rs12927162	G	0.0209482	0.00227398	3.19963e-20	0.00382206	0.0034013	0.19
rs1421085	C	-0.0208469	0.00207358	8.9002e-24	-0.0155417	0.00310119	4.30002e-07
rs9932577	A	0.0126513	0.00205454	7.39997e-10	0.00545443	0.00307565	0.0519996
rs17604349	A	0.0219477	0.00265632	1.39991e-16	-0.000290089	0.00398811	0.58
rs3760185	T	0.0189059	0.00238368	2.19989e-15	0.00454176	0.00356455	0.14
rs225298	G	0.0151765	0.00271222	2.19999e-08	-0.00240326	0.00407589	0.55
rs6504758	G	-0.0124697	0.00205007	1.2e-09	-0.000147605	0.00306226	0.88
rs2364972	G	-0.0128022	0.00204355	3.69999e-10	-0.00277859	0.00305443	0.28
rs72829706	G	0.0295339	0.00524217	1.79999e-08	0.00779276	0.00786831	0.33
rs2518022	C	0.0307024	0.0036278	2.60016e-17	0.0044704	0.00549915	0.33
rs12965577	G	0.015874	0.00215922	1.99986e-13	-0.00352737	0.00323523	0.29
rs12969848	T	-0.0164219	0.00204453	9.60064e-16	0.00206692	0.00306274	0.4
rs62082401	G	-0.0200454	0.00258841	9.60064e-15	-0.000738302	0.00387187	0.85
rs9962650	G	-0.0139169	0.00206328	1.50003e-11	-0.00170224	0.00308868	0.760001
rs9964420	A	0.0214879	0.0022239	4.40048e-22	0.00872955	0.00332091	0.021
rs56076457	T	-0.0117206	0.00203837	8.9e-09	-0.000453471	0.00304993	0.74
rs10460095	A	-0.0134032	0.00206266	8.10028e-11	-0.00645799	0.00308159	0.0309999
rs10402849	T	-0.0151712	0.00254031	2.30001e-09	0.000437167	0.00380589	0.97
rs12971913	A	0.012664	0.0020508	6.59994e-10	0.0013302	0.0030689	0.81
rs12462111	T	0.0131658	0.0020669	1.89998e-10	0.013032	0.00310233	2.90001e-05
rs1874493	G	0.0123004	0.00218337	1.79999e-08	0.00322154	0.00326139	0.47
rs78095690	C	-0.0114876	0.00205775	2.39999e-08	-0.000996335	0.00308596	0.66
rs2072727	C	0.0116552	0.00205334	1.40001e-08	-0.00188289	0.0030745	0.59
rs6131942	G	-0.0143086	0.00206747	4.49987e-12	0.00239321	0.00308859	0.4
rs1056322	G	0.0126409	0.00217877	6.59994e-09	0.0110339	0.00326029	0.000729995
rs139911	T	0.0175504	0.00206661	1.99986e-17	0.0148618	0.00309496	1.5e-06
*Excluded variants are shown in red.

## Sheet: Table_S4
Supplementary Table 4. Effect weight of chronotype and sex hormone-binding globulin with chronotype-related variants
SNP	effect_allele	chronotype			sex hormone-binding globulin
		effect_weight	effect_weight_se	p-value	effect_weight	effect_weight_se	p-value
rs61773390	T	-0.0256729	0.00256295	1.29987e-23	0.00186164	0.00153921	0.26
rs72720396	G	-0.0206181	0.00241443	1.29987e-17	-0.00114185	0.00144848	0.58
rs10737452	T	0.014352	0.00209801	7.89951e-12	-0.00106425	0.00126236	0.43
rs56372114	T	0.0121296	0.0020884	6.29999e-09	0.000415139	0.00125872	0.56
rs7547493	G	-0.0281137	0.00265737	3.69999e-26	0.00101321	0.00159561	0.98
rs509476	C	0.0878165	0.00598009	8.10028e-49	-0.00427261	0.00355826	0.32
rs17448682	T	-0.0164854	0.00241021	7.89951e-12	-0.00131228	0.0014498	0.19
rs6658041	A	-0.0120027	0.00207692	7.49998e-09	-0.00195165	0.00124881	0.12
rs12117333	A	0.0240933	0.00380244	2.39999e-10	-0.00434841	0.00229383	0.0649995
rs12140153	T	0.0269965	0.00357405	4.19952e-14	0.0031394	0.00212707	0.0430002
rs4949980	G	-0.0229312	0.00410535	2.30001e-08	-0.00759741	0.00245921	0.000929994
rs17575798	A	0.0160596	0.00256837	4e-10	-0.00189714	0.00155256	0.18
rs11587758	A	-0.0187958	0.00207298	1.20005e-19	-0.00320574	0.00124658	0.00409996
rs111761918	A	0.0220452	0.00403864	4.79999e-08	0.00262957	0.0024201	0.18
rs848552	G	-0.0123111	0.0020344	1.40001e-09	-0.000112896	0.00122803	0.94
rs7586062	C	0.0180322	0.00204753	1.29987e-18	0.00025774	0.0012337	0.59
rs4549082	C	-0.0153086	0.00203567	5.50047e-14	-0.000580572	0.00122587	0.55
rs13011556	G	-0.0168735	0.00239296	1.80011e-12	7.53072e-05	0.00144213	0.97
rs116131939	T	-0.0228637	0.00372053	8e-10	-0.00133474	0.00225145	0.86
rs4671379	C	-0.0123818	0.00206477	2e-09	-0.00163245	0.00124286	0.12
rs6718119	G	-0.0119862	0.00209794	1.09999e-08	0.000519112	0.00126519	0.44
rs138964083	T	-0.0256922	0.0043341	3.09999e-09	-0.00331036	0.00260991	0.15
rs57435966	T	0.0410747	0.00362263	8.49963e-30	-0.00319163	0.00217353	0.2
rs12713014	G	0.0262121	0.00436185	1.89998e-09	0.00320085	0.00264024	0.18
rs10175975	T	-0.0183756	0.00265358	4.40048e-12	-0.000347386	0.00160632	0.91
rs28380327	T	0.0154008	0.00210437	2.49977e-13	5.43988e-05	0.00126759	0.95
rs197273	G	0.0120956	0.00204052	3.09999e-09	0.00130713	0.00122865	0.19
rs114870822	A	-0.0493504	0.00902627	4.60002e-08	-0.0162057	0.00558558	0.0032
rs62182115	T	0.0132852	0.00214181	5.49997e-10	-0.000306403	0.00129083	0.88
rs2712056	T	-0.0157302	0.00261566	1.79999e-09	-3.3492e-05	0.00157606	0.61
rs2850298	G	-0.0186925	0.00221403	3.10027e-17	-0.00178226	0.0013327	0.26
rs812925	G	-0.0151176	0.00212493	1.10002e-12	0.00125029	0.0012799	0.16
rs62198772	A	0.0118177	0.00207674	1.29999e-08	-0.000294085	0.00125352	0.780001
rs2706762	T	0.0180336	0.00284507	2.30001e-10	0.00194531	0.0017117	0.58
rs17786957	C	0.0163112	0.00274705	2.90001e-09	-0.00215603	0.00166057	0.15
rs114848860	T	-0.041456	0.00662279	3.89996e-10	-0.00620646	0.00398138	0.0490004
rs112555644	T	-0.0285588	0.00421866	1.29987e-11	-0.00971543	0.00254407	6.90001e-05
rs7652260	G	0.016002	0.00277482	8.10009e-09	0.000124603	0.00167124	1
rs13316611	T	-0.0135195	0.00233302	6.80002e-09	0.000589554	0.00141048	0.55
rs11714441	T	0.0117967	0.00207554	1.29999e-08	-9.32473e-05	0.00125546	0.79
rs7626349	C	-0.0125384	0.00223179	1.89998e-08	-0.000151482	0.00135091	0.95
rs34244172	T	0.0124769	0.00224924	2.90001e-08	-0.000812479	0.00135949	0.61
rs2239626	C	-0.0139103	0.0022141	3.29997e-10	-0.00248965	0.00133992	0.27
rs6441169	A	-0.016178	0.00289542	2.30001e-08	-4.82825e-07	0.00175268	0.77
rs9831488	G	-0.0138691	0.0021483	1.09999e-10	-0.000874428	0.00130253	0.47
rs6442446	G	0.0130204	0.00225053	7.19996e-09	0.00163277	0.00136069	0.2
rs66710942	T	-0.0133068	0.0020796	1.6e-10	-0.00111211	0.00125954	0.56
rs4484214	G	0.0136358	0.00219015	4.79999e-10	0.00161049	0.00132932	0.11
rs1800828	G	0.0131149	0.00233756	2e-08	0.00155924	0.00141308	0.29
rs149611468	C	0.0585049	0.00954645	8.9e-10	0.00474933	0.00573383	0.47
rs13059636	G	-0.0133959	0.00204675	6.00067e-11	-0.000613106	0.0012366	0.83
rs1135946	C	0.0172702	0.00240488	6.89922e-13	-0.00354632	0.00145482	0.021
rs4241964	G	-0.015226	0.00204725	1e-13	-0.00241709	0.00123485	0.0129999
rs10058356	T	0.013099	0.00222077	3.69999e-09	-0.000973717	0.00134566	0.66
rs147762489	T	0.0162874	0.00236044	5.19996e-12	-0.00205171	0.00142678	0.13
rs10461917	C	0.0123205	0.00220996	2.5e-08	9.93872e-05	0.00133662	0.74
rs4518438	C	-0.015264	0.0020348	6.29941e-14	0.00197127	0.00123103	0.0460002
rs286808	C	0.0117126	0.00204007	9.40005e-09	0.00149542	0.00123705	0.22
rs9291813	C	-0.0133858	0.00238253	1.89998e-08	-0.00129471	0.00144075	0.19
rs1976423	C	-0.0139969	0.00203726	6.4003e-12	-0.00305209	0.00123281	0.00920005
rs67988891	G	-0.0187173	0.00218678	1.10002e-17	0.000522931	0.00132579	0.9
rs7735794	A	-0.0151744	0.0025788	4e-09	-0.000936619	0.00155749	0.83
rs610590	G	-0.0146358	0.00249762	4.60002e-09	0.000240761	0.00151036	0.74
rs76223855	C	-0.0798575	0.00975491	2.70023e-16	0.00486859	0.00601669	0.31
rs12525312	C	0.0122911	0.00204528	1.89998e-09	-0.000566744	0.00124252	0.93
rs9395520	T	-0.0173714	0.00221234	4.10015e-15	0.00151084	0.0013423	0.24
rs35101255	G	0.0244145	0.00376113	8.49963e-11	-0.00281087	0.00229887	0.17
rs9348050	C	0.0124568	0.0020362	9.49992e-10	0.00186989	0.00123323	0.061
rs486416	A	0.0115784	0.00210256	3.69999e-08	-0.00949495	0.00128165	3.80014e-12
rs1983891	T	0.0129088	0.00224143	8.50002e-09	0.00250944	0.00135798	0.0619998
rs2653349	G	0.0283958	0.0024837	2.90001e-30	-0.00145249	0.00150418	0.25
rs9476310	T	-0.0126008	0.00203934	6.49995e-10	-0.0013102	0.0012385	0.66
rs2881955	T	-0.0136327	0.00227345	2e-09	-0.00202847	0.00137992	0.0779992
rs1996399	A	-0.0121719	0.00222228	4.30002e-08	-0.00149093	0.00134494	0.37
rs202157	T	0.0189794	0.00222883	1.69981e-17	-0.00143818	0.00134946	0.21
rs2971970	G	0.0151566	0.00246689	8e-10	-0.00224813	0.00149014	0.0949992
rs17161045	C	0.0153426	0.0021211	4.70002e-13	-0.00306518	0.00128329	0.0230001
rs4729854	A	0.0216699	0.00208203	2.29985e-25	-0.000782244	0.00125967	0.84
rs7783012	A	-0.0121216	0.00207487	5.19996e-09	0.000515532	0.00125675	0.87
rs10280205	C	0.0133149	0.00220293	1.5e-09	-0.00095225	0.00133216	0.28
rs6967481	T	-0.0155247	0.0020431	2.99985e-14	0.000706452	0.00123807	0.5
rs10954933	G	-0.0154825	0.00206223	6.00067e-14	0.00154569	0.00124935	0.0909997
rs769066	C	-0.0165403	0.00263064	3.2e-10	0.00122491	0.00160165	0.82
rs3100052	G	0.0122033	0.00208964	5.19996e-09	-0.000688022	0.00126521	0.5
rs13258797	A	-0.0158848	0.00271665	5e-09	0.0025642	0.00164935	0.26
rs17716502	T	-0.018837	0.00254156	1.20005e-13	0.00224823	0.00153628	0.0690001
rs4321976	C	0.0172055	0.00245224	2.29985e-12	-0.000346623	0.00148627	0.649999
rs35524253	A	-0.012109	0.00212995	1.29999e-08	0.000647273	0.0012894	0.31
rs6601686	T	0.0137112	0.00208275	4.60045e-11	-0.00208347	0.00126128	0.16
rs12377175	C	0.0155356	0.00236169	4.79954e-11	3.70334e-05	0.00142867	0.91
rs10988239	T	0.012885	0.00206881	4.70002e-10	-0.00461981	0.00125314	0.000109999
rs62553781	T	0.0379349	0.00558132	1.10002e-11	0.00191616	0.00336198	0.66
rs113171806	C	0.0181433	0.00319962	1.40001e-08	-0.00631799	0.00192505	0.0017
rs28458909	T	0.0298802	0.00309799	5.19996e-22	0.00340128	0.00186879	0.0710003
rs2291589	G	0.0151909	0.00209801	4.49987e-13	0.0013058	0.00127126	0.35
rs10118767	T	0.0139673	0.0025533	4.49997e-08	-0.00227637	0.00154997	0.26
rs57994353	C	-0.0128023	0.00221782	7.79992e-09	0.00368331	0.00134184	0.00809991
rs2893787	A	0.0148125	0.00232708	1.89998e-10	-0.000513209	0.00140054	0.99
rs12249410	T	0.018994	0.00331917	1e-08	0.00248376	0.00199587	0.21
rs3808964	T	-0.0121189	0.00211446	1e-08	-0.000620214	0.00127104	0.82
rs1914772	A	0.0211605	0.00336816	3.29997e-10	0.00227374	0.00204331	0.66
rs4936291	G	-0.0136292	0.00214398	2.1e-10	0.000432842	0.00129441	0.719999
rs74357745	G	0.0202381	0.00312645	9.60064e-11	-0.000788448	0.00188572	0.52
rs9795439	G	0.0147756	0.0025608	7.90005e-09	0.000691413	0.00155149	0.75
rs4141920	A	0.0116524	0.00204526	1.2e-08	0.000816027	0.00123706	0.34
rs2077432	T	-0.013398	0.00229973	5.69994e-09	0.000271674	0.00138782	0.89
rs3729986	T	-0.018897	0.00334958	1.7e-08	-0.00483686	0.00202336	0.012
rs4237555	T	-0.0117019	0.00203815	9.40005e-09	-0.00162271	0.00123493	0.0980009
rs72632979	G	0.0165475	0.0027028	9.20005e-10	-0.000290805	0.00163635	0.99
rs10742179	G	0.0129008	0.00231806	2.59998e-08	-0.00506947	0.00140464	0.000340001
rs11032362	A	-0.0262159	0.00353388	1.20005e-13	0.000812843	0.0021458	0.52
rs3168135	A	0.0149704	0.00237964	3.2e-10	0.00177182	0.00144146	0.12
rs12811046	G	0.0129567	0.00204647	2.39999e-10	-0.000673628	0.00123583	0.41
rs11181153	T	0.0180145	0.00206713	2.90001e-18	0.000700598	0.0012498	0.56
rs4595586	T	0.0227532	0.00203888	6.4003e-29	0.00126875	0.0012313	0.22
rs7308565	T	-0.0147475	0.0020962	1.99986e-12	#N/A	#N/A	#N/A
rs7304278	G	-0.0147233	0.00228303	1.09999e-10	0.000385949	0.00138347	0.98
rs80097534	T	0.0223132	0.00345166	1e-10	-0.00741528	0.00209147	0.000369999
rs7316768	T	0.0142231	0.00207866	7.8001e-12	-0.00134261	0.00125588	0.41
rs11183201	C	-0.0129151	0.00204003	2.39999e-10	-0.00133897	0.00123132	0.41
rs74097630	T	0.0182454	0.0029315	4.79999e-10	-0.000103643	0.0017697	0.87
rs7959983	C	-0.0140795	0.00206412	8.99912e-12	0.00152194	0.00124745	0.24
rs9573971	G	0.0525677	0.0056289	9.70063e-21	0.00422975	0.00341363	0.47
rs2762088	G	-0.0144671	0.0023956	1.6e-09	0.00148188	0.0014536	0.2
rs17517	A	0.0116417	0.00204935	1.29999e-08	-0.00292473	0.00124516	0.0189998
rs9597250	A	0.0160838	0.00260302	6.49995e-10	7.43703e-05	0.00157799	0.98
rs1927719	A	-0.0139841	0.002412	6.69993e-09	0.00119715	0.00146489	0.61
rs12432176	A	-0.0120801	0.00210587	9.69996e-09	-0.000392273	0.00127413	0.9
rs10149448	G	0.0115459	0.00208314	2.99999e-08	-0.000974907	0.00126243	0.37
rs698015	T	-0.0131346	0.00216074	1.2e-09	-0.00407517	0.00130898	0.00379997
rs7148842	T	0.0121827	0.00210712	7.39997e-09	0.00144912	0.00127484	0.23
rs1439319	C	0.0121652	0.00214366	1.40001e-08	0.000843144	0.00129741	0.31
rs2701524	C	0.0114927	0.0020789	3.2e-08	0.00246691	0.00125775	0.05
rs4886947	A	0.0119315	0.00216342	3.50002e-08	0.000739436	0.00130962	0.46
rs4784655	C	0.0163395	0.00218439	7.39946e-14	-0.00129189	0.0013237	0.64
rs12927162	G	0.0209482	0.00227398	3.19963e-20	0.00081263	0.00137783	0.39
rs1421085	C	-0.0208469	0.00207358	8.9002e-24	-0.00608598	0.00125652	3.40001e-06
rs9932577	A	0.0126513	0.00205454	7.39997e-10	-0.00214726	0.00124535	0.0729995
rs17604349	A	0.0219477	0.00265632	1.39991e-16	-0.00093141	0.00161588	0.99
rs3760185	T	0.0189059	0.00238368	2.19989e-15	0.0042127	0.00139663	0.0025
rs225298	G	0.0151765	0.00271222	2.19999e-08	0.00213594	0.00159791	0.14
rs6504758	G	-0.0124697	0.00205007	1.2e-09	2.34304e-05	0.00120018	0.77
rs2364972	G	-0.0128022	0.00204355	3.69999e-10	0.00110015	0.00119721	0.57
rs72829706	G	0.0295339	0.00524217	1.79999e-08	0.00215431	0.00308625	0.59
rs2518022	C	0.0307024	0.0036278	2.60016e-17	0.00350245	0.00215929	0.061
rs12965577	G	0.015874	0.00215922	1.99986e-13	-0.000481024	0.0013113	0.87
rs12969848	T	-0.0164219	0.00204453	9.60064e-16	0.000510573	0.00124193	0.44
rs62082401	G	-0.0200454	0.00258841	9.60064e-15	0.00069056	0.00157012	0.38
rs9962650	G	-0.0139169	0.00206328	1.50003e-11	0.00202132	0.0012521	0.13
rs9964420	A	0.0214879	0.0022239	4.40048e-22	0.000749946	0.00134556	0.43
rs56076457	T	-0.0117206	0.00203837	8.9e-09	-0.00141325	0.00123683	0.34
rs10460095	A	-0.0134032	0.00206266	8.10028e-11	0.0041552	0.00124958	0.00129999
rs10402849	T	-0.0151712	0.00254031	2.30001e-09	0.0028517	0.00153764	0.0269998
rs12971913	A	0.012664	0.0020508	6.59994e-10	0.00113112	0.00124058	0.4
rs12462111	T	0.0131658	0.0020669	1.89998e-10	-0.000565345	0.00125831	0.649999
rs1874493	G	0.0123004	0.00218337	1.79999e-08	0.00366063	0.00131837	0.00280001
rs78095690	C	-0.0114876	0.00205775	2.39999e-08	0.000495269	0.00124962	0.86
rs2072727	C	0.0116552	0.00205334	1.40001e-08	4.83051e-05	0.00124487	0.84
rs6131942	G	-0.0143086	0.00206747	4.49987e-12	-0.000680378	0.00125121	0.57
rs1056322	G	0.0126409	0.00217877	6.59994e-09	0.000361584	0.00132117	0.75
rs139911	T	0.0175504	0.00206661	1.99986e-17	0.002026	0.0012547	0.21
*Excluded variants are shown in red.

## Sheet: Table_S5
Supplementary Table 5. 71 Sleep duration-related variants defined using genome-wide association study data from the UK Biobank
chr_name	chr_position	SNP	reference_allele	effect_allele.exposure	effect_allele_frequency	effect_weight	effect_weight_se	p-value	sample_size
1	8705037	rs1463053	G	A	0.639694	0.0092696	0.00166133	2.39999e-08	460099
1	31555056	rs7517981	T	C	0.601498	-0.0099657	0.00163399	1.09999e-09	460099
1	34731984	rs915416	C	G	0.70906	-0.0127275	0.00176031	4.79954e-13	460099
1	66470206	rs2186122	A	T	0.559911	-0.0108333	0.00162062	2.29985e-11	460099
1	71703970	rs6681755	G	A	0.199783	0.0115272	0.00200498	8.99995e-09	460099
1	98527951	rs12567114	G	A	0.276368	0.0123378	0.00179427	6.09958e-12	460099
1	201861016	rs2279681	C	G	0.341785	0.00929853	0.00168475	3.40001e-08	460099
2	40382712	rs374153	C	T	0.842567	-0.0130999	0.00219716	2.5e-09	460099
2	58058069	rs2683630	C	G	0.629076	0.0149506	0.0016555	1.69981e-19	460099
2	58871658	rs75539574	A	C	0.085774	0.0236649	0.00287424	1.80011e-16	460099
2	103944744	rs72831782	T	A	0.269409	-0.0101806	0.00184372	3.40001e-08	460099
2	114089551	rs2863957	C	A	0.220537	0.0289035	0.00192922	9.60064e-51	460099
2	147583187	rs35662245	T	A	0.338713	0.0101569	0.00169075	1.89998e-09	460099
2	166945635	rs1972712	T	C	0.249455	0.011796	0.00184758	1.7e-10	460099
3	55823890	rs76258078	A	G	0.049994	-0.0216874	0.00368137	3.79997e-09	460099
3	70470834	rs17732997	C	G	0.429679	-0.00883899	0.00161761	4.60002e-08	460099
3	74961196	rs9810474	C	T	0.232184	-0.0111549	0.00189404	3.89996e-09	460099
3	107564459	rs7644809	T	C	0.576033	-0.0101517	0.00162466	4.09996e-10	460099
3	135874294	rs113021516	G	C	0.335898	0.0114805	0.00169722	1.29987e-11	460099
3	178539272	rs6783516	G	T	0.583817	-0.00983781	0.00163116	1.6e-09	460099
4	18327896	rs2192528	A	G	0.522493	-0.00980706	0.00160143	9.09997e-10	460099
4	82287250	rs2839753	T	C	0.265347	-0.0106369	0.00181248	4.39997e-09	460099
4	103188709	rs13107325	C	T	0.074905	-0.0242704	0.00303933	1.39991e-15	460099
5	1428883	rs365663	A	G	0.45495	-0.00928337	0.00161004	8.10009e-09	460099
5	7249696	rs12518468	T	C	0.328685	-0.0106435	0.00170288	4.09996e-10	460099
5	102313939	rs6889592	G	A	0.332608	0.0117662	0.00169707	4.10015e-12	460099
5	135486536	rs7711696	G	T	0.304987	-0.00986657	0.00173522	1.29999e-08	460099
5	176751059	rs151014368	G	A	0.20734	0.0113794	0.00198822	1e-08	460099
6	28584775	rs34556183	A	G	0.279888	-0.0133534	0.00178155	6.59933e-14	460099
6	29829636	rs1611719	G	A	0.209698	-0.0132113	0.00202652	7.10068e-11	460099
6	43160375	rs113113059	T	C	0.219834	-0.0111278	0.00193332	8.60003e-09	460099
6	54937974	rs9382445	T	C	0.375168	-0.00948383	0.00164901	8.9e-09	460099
6	93162639	rs9345234	A	C	0.57786	0.0091922	0.00162351	1.5e-08	460099
6	130638156	rs7740402	T	G	0.3061	-0.00951481	0.00173455	4.09996e-08	460099
7	2107262	rs62444917	A	C	0.222315	0.0129633	0.00192625	1.69981e-11	460099
7	114126432	rs2079070	C	G	0.734582	-0.0134358	0.00181083	1.20005e-13	460099
7	132568255	rs11982852	C	T	0.243858	-0.0117257	0.00186248	3.09999e-10	460099
8	10280228	rs7831557	G	A	0.517438	-0.0105656	0.00160135	4.19952e-11	460099
8	14043662	rs7016314	T	C	0.655927	0.0100011	0.00168824	3.09999e-09	460099
9	36901494	rs17391944	T	G	0.04986	0.0218515	0.00372396	4.39997e-09	460099
10	64564892	rs2236295	G	T	0.403043	-0.00907587	0.00163637	2.90001e-08	460099
10	70541193	rs112100783	G	A	0.033439	-0.0252948	0.00454852	2.69998e-08	460099
10	125060948	rs10510128	G	A	0.207951	0.0114031	0.00197431	7.69999e-09	460099
11	28829882	rs1517572	A	C	0.581256	0.0116589	0.00162182	6.4998e-13	460099
11	43769287	rs7115856	A	C	0.461273	0.010819	0.00160279	1.50003e-11	460099
11	47406592	rs11039216	C	T	0.532944	-0.0102766	0.00160373	1.5e-10	460099
11	61588305	rs174564	A	G	0.348602	0.00974534	0.001678	6.29999e-09	460099
11	88297740	rs1553132	A	G	0.258638	0.0105257	0.0018253	8.10009e-09	460099
11	101520886	rs1939455	G	T	0.120291	-0.0158002	0.0025174	3.50002e-10	460099
11	113293596	rs2734831	T	G	0.606881	-0.00979722	0.00163853	2.19999e-09	460099
12	38764559	rs34354917	C	A	0.288625	-0.0100207	0.00176809	1.40001e-08	460099
12	117951150	rs4767550	A	G	0.413171	0.0108732	0.00163264	2.70023e-11	460099
13	53888526	rs6561715	T	A	0.630636	0.00978234	0.001661	3.89996e-09	460099
14	65554638	rs55658675	C	T	0.352906	-0.00969462	0.00167463	7.10003e-09	460099
14	78495761	rs11621908	C	T	0.082807	-0.019985	0.00294327	1.10002e-11	460099
14	99735233	rs2748809	T	C	0.429258	-0.00925348	0.00164549	1.89998e-08	460099
15	47989799	rs8038326	A	G	0.273169	-0.0133838	0.00179311	8.4004e-14	460099
16	6540795	rs56367859	A	G	0.397585	0.0116218	0.00163585	1.20005e-12	460099
16	20023601	rs72771082	A	G	0.217832	0.0109737	0.00193583	1.40001e-08	460099
16	23909538	rs11643715	C	G	0.292625	0.0109493	0.00176035	5e-10	460099
16	53798622	rs8047587	G	T	0.439514	-0.0110198	0.00161283	8.30042e-12	460099
16	56269892	rs9302680	G	A	0.439272	0.0120438	0.00161069	7.59976e-14	460099
17	11231513	rs11650677	G	A	0.339185	0.0111701	0.00168963	3.80014e-11	460099
17	21335627	rs8072993	T	G	0.635677	0.0109222	0.00199248	4.20001e-08	460099
17	45575354	rs9903898	C	T	0.488883	-0.00944768	0.00160094	3.59998e-09	460099
17	79954544	rs8074498	T	A	0.580951	-0.00932835	0.00163392	1.09999e-08	460099
18	53050058	rs1348047	G	T	0.267253	-0.012642	0.00182049	3.80014e-12	460099
19	9942123	rs34786000	G	T	0.553361	0.0109576	0.00162787	1.69981e-11	460099
19	34986767	rs35126035	A	C	0.55833	-0.00919552	0.00164378	2.19999e-08	460099
20	43538733	rs2072727	T	C	0.56459	-0.00926905	0.00161401	9.29994e-09	460099
22	39077058	rs9611007	C	T	0.141673	-0.0135938	0.00229721	3.29997e-09	460099
*Excluded variants are shown in red.

## Sheet: Table_S6
Supplementary Table 6. Effect weight of sleep duration and total testosterone with sleep duration-related variants
SNP	effect_allele	sleep duration			total testosterone
		effect_weight	effect_weight_se	p-value	effect_weight	effect_weight_se	p-value
rs915416	G	-0.0127275	0.00176031	4.79954e-13	0.00188862	0.00333559	0.5
rs2186122	T	-0.0108333	0.00162062	2.29985e-11	-0.00202297	0.00306645	0.51
rs2279681	G	0.00929853	0.00168475	3.40001e-08	0.00410255	0.00318872	0.16
rs7517981	C	-0.0099657	0.00163399	1.09999e-09	-0.00297428	0.00309909	0.28
rs12567114	A	0.0123378	0.00179427	6.09958e-12	0.00548702	0.00340071	0.064
rs1463053	A	0.0092696	0.00166133	2.39999e-08	0.00278804	0.0031574	0.47
rs6681755	A	0.0115272	0.00200498	8.99995e-09	-0.00347508	0.00379967	0.46
rs374153	T	-0.0130999	0.00219716	2.5e-09	0.000950919	0.00415304	0.47
rs2863957	A	0.0289035	0.00192922	9.60064e-51	-0.0016591	0.00366238	0.61
rs1972712	C	0.011796	0.00184758	1.7e-10	-0.000776153	0.00349916	0.85
rs72831782	A	-0.0101806	0.00184372	3.40001e-08	0.00169236	0.00348733	0.6
rs2683630	G	0.0149506	0.0016555	1.69981e-19	-0.0182235	0.00313587	5e-09
rs75539574	C	0.0236649	0.00287424	1.80011e-16	-0.00105602	0.00545097	0.99
rs35662245	A	0.0101569	0.00169075	1.89998e-09	0.00334092	0.00320527	0.32
rs6783516	T	-0.00983781	0.00163116	1.6e-09	0.000320833	0.00309819	0.74
rs76258078	G	-0.0216874	0.00368137	3.79997e-09	0.00100304	0.0069778	0.85
rs113021516	C	0.0114805	0.00169722	1.29987e-11	-0.00694261	0.00321646	0.0109999
rs17732997	G	-0.00883899	0.00161761	4.60002e-08	-0.00504027	0.00306657	0.13
rs9810474	T	-0.0111549	0.00189404	3.89996e-09	-0.00333885	0.00359629	0.38
rs7644809	C	-0.0101517	0.00162466	4.09996e-10	0.00310445	0.00308749	0.52
rs13107325	T	-0.0242704	0.00303933	1.39991e-15	-0.0138265	0.00573012	0.00759994
rs2192528	G	-0.00980706	0.00160143	9.09997e-10	-0.00690366	0.00303872	0.012
rs2839753	C	-0.0106369	0.00181248	4.39997e-09	-0.00167518	0.00343267	0.74
rs7711696	T	-0.00986657	0.00173522	1.29999e-08	-0.00524069	0.00329806	0.16
rs12518468	C	-0.0106435	0.00170288	4.09996e-10	0.00149344	0.00324172	0.3
rs365663	G	-0.00928337	0.00161004	8.10009e-09	-0.00158539	0.00305553	0.73
rs6889592	A	0.0117662	0.00169707	4.10015e-12	0.00217198	0.00322141	0.77
rs151014368	A	0.0113794	0.00198822	1e-08	0.00145986	0.00378571	0.94
rs9382445	C	-0.00948383	0.00164901	8.9e-09	-0.00157931	0.00312597	0.58
rs1611719	A	-0.0132113	0.00202652	7.10068e-11	-0.0181238	0.0038393	9.59997e-06
rs113113059	C	-0.0111278	0.00193332	8.60003e-09	-0.00537382	0.00366545	0.13
rs7740402	G	-0.00951481	0.00173455	4.09996e-08	-0.000188452	0.00329762	0.92
rs9345234	C	0.0091922	0.00162351	1.5e-08	-0.00376776	0.00308246	0.23
rs34556183	G	-0.0133534	0.00178155	6.59933e-14	-0.00897825	0.0033776	0.015
rs11982852	T	-0.0117257	0.00186248	3.09999e-10	-0.00217269	0.00353498	0.53
rs62444917	C	0.0129633	0.00192625	1.69981e-11	0.00498425	0.00366797	0.13
rs2079070	G	-0.0134358	0.00181083	1.20005e-13	0.0075434	0.0034327	0.0259998
rs7831557	A	-0.0105656	0.00160135	4.19952e-11	0.00602146	0.00304356	0.0830004
rs7016314	C	0.0100011	0.00168824	3.09999e-09	0.00589781	0.00320897	0.0420001
rs17391944	G	0.0218515	0.00372396	4.39997e-09	-3.70814e-05	0.00700247	0.75
rs112100783	A	-0.0252948	0.00454852	2.69998e-08	-0.00505956	0.00860048	0.760001
rs10510128	A	0.0114031	0.00197431	7.69999e-09	-0.00432226	0.00374867	0.19
rs2236295	T	-0.00907587	0.00163637	2.90001e-08	0.0236192	0.00309459	3.50026e-15
rs1517572	C	0.0116589	0.00162182	6.4998e-13	-0.0230825	0.00307822	2.19989e-14
rs7115856	C	0.010819	0.00160279	1.50003e-11	0.00413222	0.0030481	0.36
rs11039216	T	-0.0102766	0.00160373	1.5e-10	-0.00754346	0.00304611	0.01
rs2734831	G	-0.00979722	0.00163853	2.19999e-09	0.00525887	0.00311046	0.04
rs174564	G	0.00974534	0.001678	6.29999e-09	-0.0166983	0.00318516	1.89998e-07
rs1939455	T	-0.0158002	0.0025174	3.50002e-10	-0.00430911	0.00477113	0.35
rs1553132	G	0.0105257	0.0018253	8.10009e-09	5.48318e-05	0.00346704	0.94
rs34354917	A	-0.0100207	0.00176809	1.40001e-08	0.00242303	0.00335217	0.49
rs4767550	G	0.0108732	0.00163264	2.70023e-11	-0.00321517	0.00309367	0.16
rs6561715	A	0.00978234	0.001661	3.89996e-09	0.0111931	0.0031565	0.000239999
rs55658675	T	-0.00969462	0.00167463	7.10003e-09	0.00299347	0.00317892	0.25
rs11621908	T	-0.019985	0.00294327	1.10002e-11	-0.00088458	0.00561644	0.95
rs2748809	C	-0.00925348	0.00164549	1.89998e-08	-0.00120261	0.00312388	0.9
rs8038326	G	-0.0133838	0.00179311	8.4004e-14	0.0038499	0.00341268	0.25
rs56367859	G	0.0116218	0.00163585	1.20005e-12	-0.000244884	0.00311198	0.98
rs9302680	A	0.0120438	0.00161069	7.59976e-14	0.00806346	0.00306232	0.00530005
rs11643715	G	0.0109493	0.00176035	5e-10	-0.00573932	0.00334908	0.0929994
rs8047587	T	-0.0110198	0.00161283	8.30042e-12	-0.0210244	0.00306588	2.29985e-11
rs72771082	G	0.0109737	0.00193583	1.40001e-08	-0.0116969	0.003685	0.00230001
rs8074498	A	-0.00932835	0.00163392	1.09999e-08	0.00844223	0.00307168	0.0109999
rs11650677	A	0.0111701	0.00168963	3.80014e-11	-0.00197106	0.00318262	0.66
rs9903898	T	-0.00944768	0.00160094	3.59998e-09	-0.0095225	0.00301403	0.00109999
rs8072993	G	0.0109222	0.00199248	4.20001e-08	0.00316661	0.0037499	0.53
rs1348047	T	-0.012642	0.00182049	3.80014e-12	-0.0098079	0.00346569	0.00389996
rs35126035	C	-0.00919552	0.00164378	2.19999e-08	-0.00169306	0.00312505	0.38
rs34786000	T	0.0109576	0.00162787	1.69981e-11	-0.00747542	0.00310038	0.01
rs2072727	C	-0.00926905	0.00161401	9.29994e-09	-0.000172428	0.00306975	0.96
rs9611007	T	-0.0135938	0.00229721	3.29997e-09	-0.0026228	0.00437526	0.56
*Excluded variants are shown in red.

## Sheet: Table_S7
Supplementary Table 7. Effect weight of sleep duration and bioavailable testosterone with sleep duration-related variants
SNP	effect_allele	sleep duration			bioavailable testosterone
		effect_weight	effect_weight_se	p-value	effect_weight	effect_weight_se	p-value
rs915416	G	-0.0127275	0.00176031	4.79954e-13	0.000357375	0.00335138	0.96
rs2186122	T	-0.0108333	0.00162062	2.29985e-11	0.000552568	0.00307806	0.92
rs2279681	G	0.00929853	0.00168475	3.40001e-08	0.00352722	0.00320347	0.2
rs7517981	C	-0.0099657	0.00163399	1.09999e-09	-0.00103845	0.00311179	0.66
rs12567114	A	0.0123378	0.00179427	6.09958e-12	0.00234177	0.00341352	0.29
rs1463053	A	0.0092696	0.00166133	2.39999e-08	0.00479147	0.00317237	0.12
rs6681755	A	0.0115272	0.00200498	8.99995e-09	-0.00149991	0.00381784	0.54
rs374153	T	-0.0130999	0.00219716	2.5e-09	0.00576098	0.00417182	0.12
rs2863957	A	0.0289035	0.00192922	9.60064e-51	-0.00132006	0.00367901	0.82
rs1972712	C	0.011796	0.00184758	1.7e-10	0.000166103	0.00351686	0.83
rs72831782	A	-0.0101806	0.00184372	3.40001e-08	0.00445231	0.00350295	0.22
rs2683630	G	0.0149506	0.0016555	1.69981e-19	-0.0143985	0.00315038	3.79997e-06
rs75539574	C	0.0236649	0.00287424	1.80011e-16	-0.000129271	0.0054807	0.85
rs35662245	A	0.0101569	0.00169075	1.89998e-09	0.0025454	0.00321989	0.4
rs6783516	T	-0.00983781	0.00163116	1.6e-09	-0.000289151	0.00310731	0.89
rs76258078	G	-0.0216874	0.00368137	3.79997e-09	0.0039889	0.00698685	0.61
rs113021516	C	0.0114805	0.00169722	1.29987e-11	0.00624299	0.00322549	0.064
rs17732997	G	-0.00883899	0.00161761	4.60002e-08	-0.00079313	0.00307711	0.92
rs9810474	T	-0.0111549	0.00189404	3.89996e-09	-0.00416293	0.00360728	0.29
rs7644809	C	-0.0101517	0.00162466	4.09996e-10	0.00300349	0.00309715	0.43
rs13107325	T	-0.0242704	0.00303933	1.39991e-15	-0.0269476	0.00575615	1.5e-06
rs2192528	G	-0.00980706	0.00160143	9.09997e-10	-0.00877913	0.00305054	0.0032
rs2839753	C	-0.0106369	0.00181248	4.39997e-09	0.00205284	0.00344531	0.52
rs7711696	T	-0.00986657	0.00173522	1.29999e-08	-0.00528146	0.00330824	0.18
rs12518468	C	-0.0106435	0.00170288	4.09996e-10	-0.000412614	0.00324902	0.760001
rs365663	G	-0.00928337	0.00161004	8.10009e-09	0.00154692	0.0030602	0.51
rs6889592	A	0.0117662	0.00169707	4.10015e-12	0.00485994	0.00322892	0.14
rs151014368	A	0.0113794	0.00198822	1e-08	-0.00222559	0.00379366	0.47
rs9382445	C	-0.00948383	0.00164901	8.9e-09	-0.00448902	0.00313239	0.18
rs1611719	A	-0.0132113	0.00202652	7.10068e-11	-0.0201656	0.00384798	2.59998e-06
rs113113059	C	-0.0111278	0.00193332	8.60003e-09	-0.00677322	0.00367209	0.0879995
rs7740402	G	-0.00951481	0.00173455	4.09996e-08	0.0011504	0.00330455	0.77
rs9345234	C	0.0091922	0.00162351	1.5e-08	-0.000762591	0.00308729	0.49
rs34556183	G	-0.0133534	0.00178155	6.59933e-14	-0.0147103	0.00338429	6.90001e-05
rs11982852	T	-0.0117257	0.00186248	3.09999e-10	-0.00224693	0.00354458	0.56
rs62444917	C	0.0129633	0.00192625	1.69981e-11	-0.00025915	0.00367238	0.84
rs2079070	G	-0.0134358	0.00181083	1.20005e-13	0.00381562	0.00343998	0.22
rs7831557	A	-0.0105656	0.00160135	4.19952e-11	0.00711912	0.00305106	0.0389996
rs7016314	C	0.0100011	0.00168824	3.09999e-09	0.00553315	0.00321469	0.061
rs17391944	G	0.0218515	0.00372396	4.39997e-09	-0.00742278	0.00702368	0.3
rs112100783	A	-0.0252948	0.00454852	2.69998e-08	-0.00775621	0.00866204	0.33
rs10510128	A	0.0114031	0.00197431	7.69999e-09	-0.00610212	0.00377228	0.12
rs2236295	T	-0.00907587	0.00163637	2.90001e-08	0.0146223	0.00311128	2.90001e-06
rs1517572	C	0.0116589	0.00162182	6.4998e-13	-0.0225829	0.00308556	1.10002e-14
rs7115856	C	0.010819	0.00160279	1.50003e-11	-0.00277452	0.00305341	0.27
rs11039216	T	-0.0102766	0.00160373	1.5e-10	-0.00313181	0.00305366	0.39
rs2734831	G	-0.00979722	0.00163853	2.19999e-09	0.00532691	0.00311927	0.0860003
rs174564	G	0.00974534	0.001678	6.29999e-09	-0.00224011	0.00318956	0.62
rs1939455	T	-0.0158002	0.0025174	3.50002e-10	0.00204779	0.0047837	0.73
rs1553132	G	0.0105257	0.0018253	8.10009e-09	0.00188861	0.00347211	0.58
rs34354917	A	-0.0100207	0.00176809	1.40001e-08	-0.00148673	0.00336197	0.48
rs4767550	G	0.0108732	0.00163264	2.70023e-11	0.000404856	0.00310235	0.89
rs6561715	A	0.00978234	0.001661	3.89996e-09	0.00573887	0.00316199	0.0420001
rs55658675	T	-0.00969462	0.00167463	7.10003e-09	-0.00218172	0.00318385	0.48
rs11621908	T	-0.019985	0.00294327	1.10002e-11	0.00898027	0.00563438	0.15
rs2748809	C	-0.00925348	0.00164549	1.89998e-08	-0.00381945	0.00313126	0.27
rs8038326	G	-0.0133838	0.00179311	8.4004e-14	0.00594465	0.00341721	0.0729995
rs56367859	G	0.0116218	0.00163585	1.20005e-12	9.12187e-05	0.00311841	0.96
rs9302680	A	0.0120438	0.00161069	7.59976e-14	0.00550024	0.00306931	0.0710003
rs11643715	G	0.0109493	0.00176035	5e-10	-0.00056688	0.00335383	0.96
rs8047587	T	-0.0110198	0.00161283	8.30042e-12	-0.0142083	0.00307295	2.59998e-06
rs72771082	G	0.0109737	0.00193583	1.40001e-08	-0.0119214	0.00369076	0.00109999
rs8074498	A	-0.00932835	0.00163392	1.09999e-08	0.000758989	0.00311238	0.89
rs11650677	A	0.0111701	0.00168963	3.80014e-11	0.00221633	0.00322315	0.32
rs9903898	T	-0.00944768	0.00160094	3.59998e-09	0.0126918	0.0030531	6.59994e-05
rs8072993	G	0.0109222	0.00199248	4.20001e-08	0.00180896	0.00379801	0.8
rs1348047	T	-0.012642	0.00182049	3.80014e-12	-0.012404	0.00346961	0.000420001
rs35126035	C	-0.00919552	0.00164378	2.19999e-08	0.00115981	0.00313343	0.86
rs34786000	T	0.0109576	0.00162787	1.69981e-11	-0.00579414	0.00310825	0.0460002
rs2072727	C	-0.00926905	0.00161401	9.29994e-09	-0.00188289	0.0030745	0.59
rs9611007	T	-0.0135938	0.00229721	3.29997e-09	0.00248736	0.00437971	0.68
*Excluded variants are shown in red.

## Sheet: Table_S8
Supplementary Table 8. Effect weight of sleep duration and sex hormone-binding globulin with sleep duration-related variants
SNP	effect_allele	sleep duration			sex hormone-binding globulin
		effect_weight	effect_weight_se	p-value	effect_weight	effect_weight_se	p-value
rs915416	G	-0.0127275	0.00176031	4.79954e-13	-0.000852409	0.00134844	0.52
rs2186122	T	-0.0108333	0.00162062	2.29985e-11	-0.00141071	0.00123794	0.52
rs2279681	G	0.00929853	0.00168475	3.40001e-08	0.000692721	0.00128957	0.630001
rs7517981	C	-0.0099657	0.00163399	1.09999e-09	-0.0016217	0.00125229	0.1
rs12567114	A	0.0123378	0.00179427	6.09958e-12	0.00280981	0.00137306	0.064
rs1463053	A	0.0092696	0.00166133	2.39999e-08	-0.000633415	0.00127849	0.31
rs6681755	A	0.0115272	0.00200498	8.99995e-09	-0.00174491	0.0015357	0.5
rs374153	T	-0.0130999	0.00219716	2.5e-09	-0.00152391	0.00168037	0.66
rs2863957	A	0.0289035	0.00192922	9.60064e-51	-0.000599476	0.00148216	0.53
rs1972712	C	0.011796	0.00184758	1.7e-10	9.22204e-05	0.0014181	0.88
rs72831782	A	-0.0101806	0.00184372	3.40001e-08	-0.00137617	0.00141193	0.34
rs2683630	G	0.0149506	0.0016555	1.69981e-19	-0.00356306	0.00126898	0.00470002
rs75539574	C	0.0236649	0.00287424	1.80011e-16	-0.00199055	0.00220984	0.22
rs35662245	A	0.0101569	0.00169075	1.89998e-09	-0.000248096	0.001297	0.85
rs6783516	T	-0.00983781	0.00163116	1.6e-09	0.000422736	0.00125488	0.73
rs76258078	G	-0.0216874	0.00368137	3.79997e-09	-0.000825297	0.00282219	0.43
rs113021516	C	0.0114805	0.00169722	1.29987e-11	-0.00624066	0.00130301	8.40001e-08
rs17732997	G	-0.00883899	0.00161761	4.60002e-08	-0.00197399	0.00124327	0.0899995
rs9810474	T	-0.0111549	0.00189404	3.89996e-09	-0.000530369	0.00145707	0.73
rs7644809	C	-0.0101517	0.00162466	4.09996e-10	2.45519e-05	0.00125113	0.64
rs13107325	T	-0.0242704	0.00303933	1.39991e-15	0.00217733	0.00232311	0.56
rs2192528	G	-0.00980706	0.00160143	9.09997e-10	0.000708029	0.00123038	0.5
rs2839753	C	-0.0106369	0.00181248	4.39997e-09	-0.00143539	0.00138794	0.5
rs7711696	T	-0.00986657	0.00173522	1.29999e-08	0.000224558	0.00133794	0.57
rs12518468	C	-0.0106435	0.00170288	4.09996e-10	0.0020961	0.00131296	0.0830004
rs365663	G	-0.00928337	0.00161004	8.10009e-09	-0.00205541	0.0012373	0.0700003
rs6889592	A	0.0117662	0.00169707	4.10015e-12	-0.00114953	0.00130499	0.29
rs151014368	A	0.0113794	0.00198822	1e-08	0.00228011	0.00153457	0.17
rs9382445	C	-0.00948383	0.00164901	8.9e-09	0.00128542	0.00126999	0.26
rs1611719	A	-0.0132113	0.00202652	7.10068e-11	0.00227967	0.00209047	0.0980009
rs113113059	C	-0.0111278	0.00193332	8.60003e-09	0.000309007	0.00148786	0.94
rs7740402	G	-0.00951481	0.00173455	4.09996e-08	-0.000302757	0.00133924	0.81
rs9345234	C	0.0091922	0.00162351	1.5e-08	-0.00105083	0.0012516	0.8
rs34556183	G	-0.0133534	0.00178155	6.59933e-14	0.0019789	0.00137217	0.14
rs11982852	T	-0.0117257	0.00186248	3.09999e-10	-0.000948096	0.00143251	0.51
rs62444917	C	0.0129633	0.00192625	1.69981e-11	0.00294572	0.00148538	0.0860003
rs2079070	G	-0.0134358	0.00181083	1.20005e-13	0.000959316	0.00139169	0.42
rs7831557	A	-0.0105656	0.00160135	4.19952e-11	0.000360164	0.00123379	0.88
rs7016314	C	0.0100011	0.00168824	3.09999e-09	0.000645379	0.00130067	0.4
rs17391944	G	0.0218515	0.00372396	4.39997e-09	0.0045884	0.00284058	0.1
rs112100783	A	-0.0252948	0.00454852	2.69998e-08	6.38192e-05	0.00347693	0.58
rs10510128	A	0.0114031	0.00197431	7.69999e-09	0.000344169	0.00151605	0.89
rs2236295	T	-0.00907587	0.00163637	2.90001e-08	0.00799854	0.00124988	5.10035e-12
rs1517572	C	0.0116589	0.00162182	6.4998e-13	-0.00102491	0.00124866	0.31
rs7115856	C	0.010819	0.00160279	1.50003e-11	0.00364787	0.00123596	0.021
rs11039216	T	-0.0102766	0.00160373	1.5e-10	-0.00202	0.00123597	0.0969996
rs2734831	G	-0.00979722	0.00163853	2.19999e-09	0.00108096	0.00126236	0.48
rs174564	G	0.00974534	0.001678	6.29999e-09	-0.00780983	0.00129079	1.2e-09
rs1939455	T	-0.0158002	0.0025174	3.50002e-10	-0.003873	0.00193621	0.0710003
rs1553132	G	0.0105257	0.0018253	8.10009e-09	-0.00144517	0.00140527	0.29
rs34354917	A	-0.0100207	0.00176809	1.40001e-08	0.00212529	0.00135896	0.089
rs4767550	G	0.0108732	0.00163264	2.70023e-11	-0.000820254	0.00125322	0.4
rs6561715	A	0.00978234	0.001661	3.89996e-09	0.00350481	0.00128147	0.00290001
rs55658675	T	-0.00969462	0.00167463	7.10003e-09	0.00307532	0.00128738	0.00739997
rs11621908	T	-0.019985	0.00294327	1.10002e-11	-0.00417939	0.00227702	0.12
rs2748809	C	-0.00925348	0.00164549	1.89998e-08	0.000651633	0.0012664	0.24
rs8038326	G	-0.0133838	0.00179311	8.4004e-14	3.68416e-05	0.00138278	0.88
rs56367859	G	0.0116218	0.00163585	1.20005e-12	0.000129247	0.00126299	0.780001
rs9302680	A	0.0120438	0.00161069	7.59976e-14	0.00183279	0.00124275	0.14
rs11643715	G	0.0109493	0.00176035	5e-10	-0.00291831	0.0013585	0.0179999
rs8047587	T	-0.0110198	0.00161283	8.30042e-12	-0.00631373	0.00124486	1.29999e-06
rs72771082	G	0.0109737	0.00193583	1.40001e-08	-0.00123439	0.00149433	0.46
rs8074498	A	-0.00932835	0.00163392	1.09999e-08	0.00334851	0.00122008	0.002
rs11650677	A	0.0111701	0.00168963	3.80014e-11	-0.000856426	0.00126368	0.43
rs9903898	T	-0.00944768	0.00160094	3.59998e-09	-0.0118264	0.00119728	2.39994e-23
rs8072993	G	0.0109222	0.00199248	4.20001e-08	0.000351453	0.00148836	0.73
rs1348047	T	-0.012642	0.00182049	3.80014e-12	-0.000918839	0.00140681	0.41
rs35126035	C	-0.00919552	0.00164378	2.19999e-08	-0.00294534	0.00126688	0.015
rs34786000	T	0.0109576	0.00162787	1.69981e-11	-0.00102243	0.00125662	0.29
rs2072727	C	-0.00926905	0.00161401	9.29994e-09	4.83051e-05	0.00124487	0.84
rs9611007	T	-0.0135938	0.00229721	3.29997e-09	-0.00288597	0.00177412	0.14
*Excluded variants are shown in red.
